# Supplementary material for: Uncovering latent biological function associations through gene set embeddings
Source: BMC Bioinformatics. 2025 Mar 24;26:90. doi: 10.1186/s12859-025-06100-9 (PMC11934463; doi:10.1186/s12859-025-06100-9)
Supplement: Supplementary file 1 — Additional file 1. [file 12859_2025_6100_MOESM1_ESM.xlsx]

## Sheet: jaccard
Target Distance	Index1	Index2	Distance	Term1	Term2	d64	d32	p_value	reliableScore
0.05	42416	52686	0.05	MT	IGF1R_TARGET_GENES	0.14075758	0.43955657	0.002122857	4
0.05	42416	68400	0.05	MT	HP_INCREASED_HEPATOCELLULAR_LIPID_DROPLETS	0.14375252	0.41525266	0.002122857	1
0.05	42487	47863	0.05	chr16q11	REACTOME_E2F_ENABLED_INHIBITION_OF_PRE_REPLICATION_COMPLEX_FORMATION	0.1602876	0.5541346	0.042952806	3
0.05	42487	61001	0.05	chr16q11	GOBP_REGULATION_OF_SARCOMERE_ORGANIZATION	0.1540577	0.46351892	0.042952806	2
0.05	42487	62973	0.05	chr16q11	GOCC_ORIGIN_RECOGNITION_COMPLEX	0.13959733	0.41815934	0.042952806	3
0.05	42487	68937	0.05	chr16q11	HP_MONOTONIC_SPEECH	0.18910839	0.43248215	0.042952806	0
0.05	42544	56554	0.05	chr21p12	GOBP_HOMOSERINE_METABOLIC_PROCESS	0.19950028	0.3381897	0.031997347	1
0.05	42544	56956	0.05	chr21p12	GOBP_L_CYSTEINE_METABOLIC_PROCESS	0.21312265	0.46379763	0.031997347	1
0.05	42544	64487	0.05	chr21p12	GOMF_OXIDOREDUCTASE_ACTIVITY_ACTING_ON_OTHER_NITROGENOUS_COMPOUNDS_AS_DONORS_CYTOCHROME_AS_ACCEPTOR	0.21272075	0.38810918	0.031997347	1
0.05	42583	47014	0.05	chr3p23	KEGG_MEDICUS_REFERENCE_N_GLYCAN_PRECURSOR_BIOSYNTHESIS_ALG6_TO_OST	0.21392705	0.39021483	0.043730577	4
0.1	42641	45069	0.1	chr6p23	PETRETTO_LEFT_VENTRICLE_MASS_QTL_CIS_UP	0.18926328	0.47045612	0.000581439	3
0.1	42644	48562	0.1	chr6q11	REACTOME_PTK6_REGULATES_PROTEINS_INVOLVED_IN_RNA_PROCESSING	0.18958071	0.45074627	0.012096636	2
0.1	42688	47086	0.1	chr9p21	KEGG_MEDICUS_REFERENCE_TLR3_IRF7_SIGNALING_PATHWAY	0.40167066	0.4412793	1.45E-13	4
0.1	42720	58926	0.1	ABBUD_LIF_SIGNALING_2_UP	GOBP_POSITIVE_REGULATION_OF_EARLY_ENDOSOME_TO_LATE_ENDOSOME_TRANSPORT	0.13389532	0.41863325	0.000901912	3
0.1	42727	43253	0.1	ABRAHAM_ALPC_VS_MULTIPLE_MYELOMA_DN	COLLIS_PRKDC_REGULATORS	0.12290776	0.43190762	0.000123412	3
0.1	42727	46239	0.1	ABRAHAM_ALPC_VS_MULTIPLE_MYELOMA_DN	BIOCARTA_CTCF_PATHWAY	0.16272546	0.39978823	3.00E-05	3
0.1	42732	47893	0.1	ACEVEDO_LIVER_CANCER_WITH_H3K27ME3_DN	REACTOME_ERCC6_CSB_AND_EHMT2_G9A_POSITIVELY_REGULATE_RRNA_EXPRESSION	0.23419687	0.34191766	4.76E-11	4
0.1	42734	48378	0.1	ACEVEDO_LIVER_CANCER_WITH_H3K9ME3_DN	REACTOME_NONHOMOLOGOUS_END_JOINING_NHEJ	0.16953859	0.40062922	7.43E-09	4
0.1	42744	43429	0.1	AFFAR_YY1_TARGETS_DN	DUTERTRE_ESTRADIOL_RESPONSE_24HR_UP	0.1817792	0.3943711	0.000316513	2
0.1	42744	76663	0.1	AFFAR_YY1_TARGETS_DN	HE_LIM_SUN_FETAL_LUNG_C2_PROMONOCYTE_LIKE_CELL	0.18333104	0.38959888	0.000135741	1
0.3	43039	53732	0.3	BROWNE_INTERFERON_RESPONSIVE_GENES	GAVISH_3CA_METAPROGRAM_CD8_T_CELLS_INTERFERON	0.11977566	0.45229983	9.62E-32	5
0.3	43930	49285	0.3	HORTON_SREBF_TARGETS	WP_CHOLESTEROL_BIOSYNTHESIS_PATHWAY	0.15782155	0.44448254	6.81E-16	5
0.3	44210	48279	0.3	KORKOLA_CHORIOCARCINOMA	REACTOME_MINERALOCORTICOID_BIOSYNTHESIS	0.15517648	0.3714948	2.78E-07	2
0.3	44596	62600	0.3	MATZUK_FERTILIZATION	GOCC_EGG_COAT	0.14278905	0.45539337	2.23E-07	4
0.3	44596	63385	0.3	MATZUK_FERTILIZATION	GOMF_ACROSIN_BINDING	0.1331201	0.47824344	2.23E-07	4
0.3	44765	59975	0.3	MOOTHA_PYR	GOBP_REGULATION_OF_ACYL_COA_BIOSYNTHETIC_PROCESS	0.13325515	0.31211838	2.23E-07	3
0.3	44765	64755	0.3	MOOTHA_PYR	GOMF_PYRUVATE_DEHYDROGENASE_ACETYL_TRANSFERRING_KINASE_ACTIVITY	0.13409235	0.39802015	2.23E-07	4
0.3	44839	62385	0.3	NABA_BASEMENT_MEMBRANES	GOCC_BASEMENT_MEMBRANE	0.10904394	0.4535399	2.35E-37	5
0.3	44872	63155	0.3	NAGY_STAGA_COMPONENTS_HUMAN	GOCC_SAGA_TYPE_COMPLEX	0.12362954	0.4301044	4.80E-22	4
0.3	45056	47988	0.3	PELLICCIOTTA_HDAC_IN_ANTIGEN_PRESENTATION_DN	REACTOME_G1_S_DNA_DAMAGE_CHECKPOINTS	0.11354162	0.39704496	7.40E-32	3
0.5	42862	43481	0.5	BENPORATH_MYC_TARGETS_WITH_EBOX	FERNANDEZ_BOUND_BY_MYC	0.12666494	0.42161763	2.26E-121	5
0.5	43446	43452	0.5	ELVIDGE_HIF1A_TARGETS_DN	ELVIDGE_HYPOXIA_UP	0.113230534	0.34404132	2.08E-107	5
0.5	43579	62457	0.5	FU_INTERACT_WITH_ALKBH8	GOCC_CHAPERONIN_CONTAINING_T_COMPLEX	0.16582356	0.46905833	6.22E-18	3
0.5	44264	44265	0.5	KYNG_ENVIRONMENTAL_STRESS_RESPONSE_NOT_BY_GAMMA_IN_OLD	KYNG_ENVIRONMENTAL_STRESS_RESPONSE_NOT_BY_GAMMA_IN_WS	0.09632592	0.41279343	3.00E-35	4
0.5	44584	62665	0.5	MATHEW_FANCONI_ANEMIA_GENES	GOCC_FANCONI_ANAEMIA_NUCLEAR_COMPLEX	0.15947272	0.38572818	6.22E-18	5
0.5	44696	44702	0.5	MIKKELSEN_ES_LCP_WITH_H3K4ME3_AND_H3K27ME3	MIKKELSEN_IPS_LCP_WITH_H3K4ME3_AND_H3K27ME3	0.14333272	0.37497085	1.13E-10	5
0.5	44765	48644	0.5	MOOTHA_PYR	REACTOME_REGULATION_OF_PYRUVATE_DEHYDROGENASE_PDH_COMPLEX	0.13669792	0.3980168	3.79E-19	5
0.5	44768	46584	0.5	MOOTHA_VOXPHOS	KEGG_OXIDATIVE_PHOSPHORYLATION	0.09862108	0.3720142	1.95E-88	5
0.5	45602	45603	0.5	TESAR_ALK_AND_JAK_TARGETS_MOUSE_ES_D4_UP	TESAR_ALK_TARGETS_EPISC_3D_UP	0.17039174	0.51463383	1.13E-10	4
0.5	45603	45607	0.5	TESAR_ALK_TARGETS_EPISC_3D_UP	TESAR_ALK_TARGETS_HUMAN_ES_5D_UP	0.122368865	0.42560354	1.13E-10	4
0.7	43573	43575	0.7	FUNG_IL2_SIGNALING_1	FUNG_IL2_TARGETS_WITH_STAT5_BINDING_SITES	0.13595054	0.4049901	1.09E-18	5
0.7	46335	46356	0.7	BIOCARTA_LYMPHOCYTE_PATHWAY	BIOCARTA_NEUTROPHIL_PATHWAY	0.14653961	0.34064436	2.61E-18	4
0.7	46679	46725	0.7	KEGG_MEDICUS_PATHOGEN_EBV_EBNA3C_TO_P27_CELL_CYCLE_G1_S_N00482	KEGG_MEDICUS_PATHOGEN_HTLV_1_TAX_TO_P21_CELL_CYCLE_G1_S_N00498	0.13805687	0.53113043	2.61E-18	5
0.7	46679	47164	0.7	KEGG_MEDICUS_PATHOGEN_EBV_EBNA3C_TO_P27_CELL_CYCLE_G1_S_N00482	KEGG_MEDICUS_VARIANT_LOSS_OF_CDKN1B_TO_P27_CELL_CYCLE_G1_S	0.1336942	0.48730302	2.61E-18	4
0.7	46685	46744	0.7	KEGG_MEDICUS_PATHOGEN_ESCHERICHIA_ESPT_TO_RAC_SIGNALING_PATHWAY	KEGG_MEDICUS_PATHOGEN_SALMONELLA_SOPE_TO_RAC_SIGNALING_PATHWAY	0.13251385	0.3947206	1.11E-32	5
0.7	46709	65054	0.7	KEGG_MEDICUS_PATHOGEN_HIV_TAT_TO_TLR2_4_NFKB_SIGNALING_PATHWAY	GOMF_TYPE_I_INTERFERON_RECEPTOR_BINDING	0.12844169	0.43634748	1.32E-31	4
0.7	46721	62834	0.7	KEGG_MEDICUS_PATHOGEN_HTLV_1_P12_TO_ANTIGEN_PROCESSING_AND_PRESENTATION_BY_MHC_CLASS_I_MOLECULES	GOCC_MHC_CLASS_I_PROTEIN_COMPLEX	0.11939431	0.42823398	1.09E-18	5
0.7	46724	47164	0.7	KEGG_MEDICUS_PATHOGEN_HTLV_1_TAX_TO_P21_CELL_CYCLE_G1_S_N00497	KEGG_MEDICUS_VARIANT_LOSS_OF_CDKN1B_TO_P27_CELL_CYCLE_G1_S	0.1371674	0.49831936	2.61E-18	5
0.7	46728	47236	0.7	KEGG_MEDICUS_PATHOGEN_KSHV_LANA_TO_WNT_SIGNALING_PATHWAY	KEGG_MEDICUS_VARIANT_MUTATION_INACTIVATED_AXIN_TO_WNT_SIGNALING_PATHWAY	0.16446154	0.43076164	1.09E-18	4
0.7	46733	46972	0.7	KEGG_MEDICUS_PATHOGEN_KSHV_VFLIP_TO_TNF_NFKB_SIGNALING_PATHWAY	KEGG_MEDICUS_REFERENCE_LIGHT_HVEM_NFKB_SIGNALING_PATHWAY	0.1386148	0.31251305	1.09E-18	5
1	44840	47711	1	NABA_COLLAGENS	REACTOME_COLLAGEN_CHAIN_TRIMERIZATION	0.099672705	0.393255	2.06E-95	5
1	46329	49273	1	BIOCARTA_LAIR_PATHWAY	WP_CELLS_AND_MOLECULES_INVOLVED_IN_LOCAL_ACUTE_INFLAMMATORY_RESPONSE	0.1314399	0.34072027	7.93E-44	4
1	46482	49226	1	KEGG_ARRHYTHMOGENIC_RIGHT_VENTRICULAR_CARDIOMYOPATHY_ARVC	WP_ARRHYTHMOGENIC_RIGHT_VENTRICULAR_CARDIOMYOPATHY	0.10018028	0.32475254	8.70E-144	5
1	46838	62825	1	KEGG_MEDICUS_REFERENCE_COMMON_PATHWAY_OF_COMPLEMENT_CASCADE_MAC_FORMATION	GOCC_MEMBRANE_ATTACK_COMPLEX	0.116888896	0.4269338	9.06E-21	5
1	46924	49478	1	KEGG_MEDICUS_REFERENCE_HEME_BIOSYNTHESIS	WP_HEMESYNTHESIS_DEFECTS_AND_PORPHYRIAS	0.14230068	0.4334688	1.08E-25	4
1	46924	49479	1	KEGG_MEDICUS_REFERENCE_HEME_BIOSYNTHESIS	WP_HEME_BIOSYNTHESIS	0.15137783	0.5063421	1.08E-25	5
1	47100	63925	1	KEGG_MEDICUS_REFERENCE_TRANSPORT_OF_CALCIUM	GOMF_GLUTAMATE_GATED_CALCIUM_ION_CHANNEL_ACTIVITY	0.14632444	0.35561925	1.31E-15	4
1	47109	49113	1	KEGG_MEDICUS_REFERENCE_TYROSINE_DEGRADATION	REACTOME_TYROSINE_CATABOLISM	0.13562788	0.41748363	1.31E-15	5
1	47109	49916	1	KEGG_MEDICUS_REFERENCE_TYROSINE_DEGRADATION	WP_TYROSINE_METABOLISM_AND_RELATED_DISORDERS	0.11698904	0.4792467	1.31E-15	5
1	47190	47252	1	KEGG_MEDICUS_VARIANT_MUTATION_ACTIVATED_SMO_TO_HEDGEHOG_SIGNALING_PATHWAY	KEGG_MEDICUS_VARIANT_MUTATION_INACTIVATED_PTCH1_TO_HEDGEHOG_SIGNALING_PATHWAY	0.12457939	0.43543965	4.27E-68	5

## Sheet: d32_with_jaccard_hypergeom
Term1	Term2	Distance	MatrixValue	Jaccard	Hypergeom	reliableScore
GOBP_GLUTAMATERGIC_NEURON_DIFFERENTIATION	GOBP_REGULATION_OF_GROWTH_HORMONE_RECEPTOR_SIGNALING_PATHWAY	0.1	0.108742096	0	1	3
GOBP_RAB_PROTEIN_SIGNAL_TRANSDUCTION	GOBP_REGULATION_OF_VESICLE_FUSION	0.1	0.10829362	0	1	5
KEGG_MEDICUS_REFERENCE_ANGIOTENSIN_ALDOSTERONE_SIGNALING_PATHWAY	GCM_MYCL1	0.1	0.100567915	0	1	3
MAX_01	PAX4_03	0.1	0.103548296	0.021526419	7.74E-07	3
MODULE_273	GOBP_RESPIRATORY_ELECTRON_TRANSPORT_CHAIN	0.1	0.10624336	0.079754601	3.44E-22	4
HP_ABNORMAL_LOWER_LIP_MORPHOLOGY	HP_BRACHYDACTYLY	0.1	0.09325537	0.124304267	5.30E-82	3
PAPASPYRIDONOS_UNSTABLE_ATEROSCLEROTIC_PLAQUE_UP	VANTVEER_BREAST_CANCER_ESR1_DN	0.1	0.10741627	0.018382353	9.17E-06	3
HP_ABNORMAL_ELECTRORETINOGRAM	HP_SCOTOMA	0.1	0.1023359	0.161417323	2.93E-72	4
MORF_ATRX	MORF_NF1	0.1	0.09147764	0.237942122	1.53E-127	4
HP_ADRENAL_INSUFFICIENCY	HP_THIRD_TRIMESTER_ONSET	0.1	0.10011923	0	1	3
RIZ_ERYTHROID_DIFFERENTIATION_APOBEC2	CREB3_TARGET_GENES	0.3	0.30813068	0.001851852	0.263674278	3
BARRIER_CANCER_RELAPSE_NORMAL_SAMPLE_DN	GOBP_SENSORY_PERCEPTION_OF_CHEMICAL_STIMULUS	0.3	0.30602553	0	1	2
BOYAULT_LIVER_CANCER_SUBCLASS_G1_DN	HARALAMBIEVA_PBMC_M_M_R_II_AGE_11_22YO_VACCINATED_VS_UNVACCINATED_7YR_DN	0.3	0.29282528	0.003861004	0.032414819	3
ATGGYGGA_UNKNOWN	GOBP_PROTEIN_CONTAINING_COMPLEX_ASSEMBLY	0.3	0.30884635	0.007986309	6.23E-05	2
GTF2A2_TARGET_GENES	GOBP_GENITALIA_DEVELOPMENT	0.3	0.29619896	0.001550388	0.487693376	4
ZHOU_INFLAMMATORY_RESPONSE_LPS_UP	SRC_UP.V1_UP	0.3	0.30088082	0.006908463	0.091782481	4
NAKAYA_PLASMACYTOID_DENDRITIC_CELL_FLUMIST_AGE_18_50YO_7DY_UP	DESCARTES_FETAL_MUSCLE_VASCULAR_ENDOTHELIAL_CELLS	0.3	0.29182386	0.002329193	0.371829877	3
REACTOME_OLFACTORY_SIGNALING_PATHWAY	GOMF_EPHRIN_RECEPTOR_BINDING	0.3	0.29498932	0	1	3
EBNA1BP2_TARGET_GENES	GOBP_CENTRAL_NERVOUS_SYSTEM_MYELIN_FORMATION	0.3	0.2910077	0	1	4
HP_PHOTOPSIA	DESCARTES_FETAL_CEREBELLUM_ASTROCYTES	0.3	0.29739478	0	1	3
MEF2C_TARGET_GENES	GSE25085_FETAL_BM_VS_ADULT_BM_SP4_THYMIC_IMPLANT_DN	0.5	0.50320274	0.015121951	1.23E-09	4
chr13q14	MIR124_3P	0.5	0.50564533	0.006091371	0.263457715	3
chr8p23	GNF2_SMC4L1	0.5	0.5009058	0	1	2
ZNF768_TARGET_GENES	GOBP_ZINC_ION_IMPORT_INTO_ORGANELLE	0.5	0.49556768	0.000729927	0.254548011	4
MIR4520_3P	OSMAN_BLOOD_CHAD63_KH_AGE_18_50YO_HIGH_DOSE_SUBJECTS_24HR_DN	0.5	0.49996975	0.004062976	0.04963403	3
ZNF146_TARGET_GENES	HP_PEPTIC_ULCER	0.5	0.5097103	0.002255639	0.11547634	3
chr15q11	AMIT_SERUM_RESPONSE_240_MCF10A	0.5	0.5020143	0	1	3
chr11q12	HP_INGUINAL_HERNIA	0.5	0.5063989	0.00155521	0.913848742	2
ZNF92_TARGET_GENES	GOMF_EPOXIDE_HYDROLASE_ACTIVITY	0.5	0.5033306	0	1	3
chr8p23	REACTOME_VITAMIN_B5_PANTOTHENATE_METABOLISM	0.5	0.49255893	0	1	3
chr19q13	WP_TROP2_REGULATORY_SIGNALING	0.7	0.7036081	0.00162206	0.361202137	3
chr7q11	SKIL_TARGET_GENES	0.7	0.6963237	0.00625	0.38510796	3
chr19q13	HP_COLOR_VISION_DEFECT	0.7	0.69530153	0.001530222	0.850337451	2
chrYq11	HP_ABNORMALITY_OF_SKIN_ADNEXA_PHYSIOLOGY	0.7	0.70622516	0	1	2
chr19q13	GOBP_ASTRAL_MICROTUBULE_ORGANIZATION	0.7	0.69200677	0	1	3
chrYq11	GSE30962_ACUTE_VS_CHRONIC_LCMV_SECONDARY_INF_CD8_TCELL_DN	0.7	0.70526725	0	1	2
chr19q13	GOBP_INNATE_IMMUNE_RESPONSE	0.7	0.7016949	0.022169811	0.000285689	4
chrYq11	GSE369_PRE_VS_POST_IL6_INJECTION_SOCS3_KO_LIVER_UP	0.7	0.7087465	0	1	2
chrYq11	GOBP_MODULATION_BY_HOST_OF_VIRAL_PROCESS	0.7	0.69929457	0	1	3
chr19q13	WP_VITAMIN_K_METABOLISM_AND_ACTIVATION_OF_DEPENDENT_PROTEINS	0.7	0.6910563	0	1	3
chrYq11	MAFG_TARGET_GENES	1	1	0	1	2

## Sheet: nearest_neighbors_of_mice
Mice Term	Human Terms
mice_chr10A1
mice_chr10A2
mice_chr10A3
mice_chr10A4
mice_chr10B1
mice_chr10B2
mice_chr10B3
mice_chr10B4
mice_chr10B5	human_MIR6883_5P
mice_chr10C1
mice_chr10C2
mice_chr10C3
mice_chr10D1
mice_chr10D2	human_GOCC_TERMINAL_BOUTON
mice_chr10D3	human_WP_BIOSYNTHESIS_AND_TURNOVER_OF_1_DEOXY_SPHINGOID_BASES, human_GOBP_TOLL_SIGNALING_PATHWAY, human_MIR7153_5P, human_HOOI_ST7_TARGETS_DN
mice_chr11A1	human_SHIN_B_CELL_LYMPHOMA_CLUSTER_9
mice_chr11A2
mice_chr11A3	human_GOBP_NEGATIVE_REGULATION_OF_T_HELPER_17_TYPE_IMMUNE_RESPONSE, human_SMITH_TERT_TARGETS_DN
mice_chr11A4
mice_chr11A5
mice_chr11B1	human_KEGG_MEDICUS_PATHOGEN_KSHV_LANA_TO_WNT_SIGNALING_PATHWAY, human_REACTOME_SYNTHESIS_OF_PG, human_SMITH_TERT_TARGETS_DN
mice_chr11B2
mice_chr11B3
mice_chr11B4
mice_chr11B5
mice_chr11C
mice_chr11D	human_NOUZOVA_METHYLATED_IN_APL, human_GOBP_OPTIC_NERVE_DEVELOPMENT
mice_chr11E1
mice_chr11E2	human_GOCC_TERMINAL_BOUTON
mice_chr12A1
mice_chr12A2	human_KEGG_MEDICUS_PATHOGEN_EBV_BARF1_TO_INTRINSIC_APOPTOTIC_PATHWAY, human_MIR6882_3P
mice_chr12A3
mice_chr12B1
mice_chr12B2
mice_chr12B3
mice_chr12C1
mice_chr12C2	human_SOGA_COLORECTAL_CANCER_MYC_UP, human_MIR3122, human_MORF_PRKCA, human_MODULE_66
mice_chr12C3	human_HP_ESOPHAGEAL_STRICTURE, human_GOBP_POSITIVE_REGULATION_OF_MICROTUBULE_NUCLEATION, human_HP_INTEROSSEUS_MUSCLE_ATROPHY, human_GOBP_LYMPHOCYTE_AGGREGATION
mice_chr12D1
mice_chr12D2	human_MIR497_5P, human_GOBP_TERTIARY_ALCOHOL_METABOLIC_PROCESS, human_SUPT20H_TARGET_GENES, human_GNF2_MSN
mice_chr12D3	human_GAUTAM_EYE_IRIS_CILIARY_BODY_PIGMENTED_CILIARY_BODY_CELLS, human_BOYAULT_LIVER_CANCER_SUBCLASS_G2, human_MODULE_491
mice_chr12E	human_FLOTHO_PEDIATRIC_ALL_THERAPY_RESPONSE_DN, human_MIR4725_3P, human_KIM_ALL_DISORDERS_OLIGODENDROCYTE_NUMBER_CORR_UP
mice_chr12F1
mice_chr12F2	human_REACTOME_CAMK_IV_MEDIATED_PHOSPHORYLATION_OF_CREB, human_HP_ABNORMALITY_OF_THE_AUDITORY_CANAL, human_MARIADASON_RESPONSE_TO_BUTYRATE_CURCUMIN_SULINDAC_TSA_8
mice_chr13A1	human_GOBP_ANTERIOR_COMMISSURE_MORPHOGENESIS, human_GOBP_REGULATION_OF_SYNAPTIC_VESICLE_CYCLE
mice_chr13A2	human_GOBP_RIBOSOMAL_LARGE_SUBUNIT_ASSEMBLY, human_MODULE_183, human_WP_FLUOROACETIC_ACID_TOXICITY, human_GOMF_FATTY_ACID_LIGASE_ACTIVITY
mice_chr13A3	human_HP_BROAD_FACE, human_HP_ABNORMALITY_OF_HEPATOBILIARY_SYSTEM_PHYSIOLOGY, human_REACTOME_NEF_MEDIATED_DOWNREGULATION_OF_MHC_CLASS_I_COMPLEX_CELL_SURFACE_EXPRESSION
mice_chr13A4	human_HP_ABNORMAL_PELVIS_BONE_OSSIFICATION, human_GOBP_REGULATION_OF_LYSOSOMAL_LUMEN_PH, human_POMEROY_MEDULLOBLASTOMA_DESMOPLASIC_VS_CLASSIC_UP
mice_chr13A5	human_REACTOME_GLUCURONIDATION, human_REACTOME_DNA_METHYLATION, human_GOBP_NEGATIVE_REGULATION_OF_T_HELPER_17_TYPE_IMMUNE_RESPONSE, human_SUPT20H_TARGET_GENES, human_HP_ABNORMALITY_OF_THE_FOOT_MUSCULATURE
mice_chr13B1	human_GOMF_PH_DOMAIN_BINDING, human_PAL_PRMT5_TARGETS_UP, human_GOBP_ACTIN_FILAMENT_BASED_TRANSPORT
mice_chr13B2	human_MIR4453, human_HP_INTELLECTUAL_DISABILITY_MILD, human_GOMF_ORGANIC_ANION_TRANSMEMBRANE_TRANSPORTER_ACTIVITY
mice_chr13B3	human_RAMASWAMY_METASTASIS_DN, human_GOBP_ANTIGEN_PROCESSING_AND_PRESENTATION_OF_LIPID_ANTIGEN_VIA_MHC_CLASS_IB
mice_chr13C1	human_GOMF_HISTONE_METHYLTRANSFERASE_ACTIVITY
mice_chr13C2	human_GOCC_AGGRESOME, human_HP_ABNORMAL_PROTEIN_GLYCOSYLATION, human_GAVISH_3CA_METAPROGRAM_CD8_T_CELLS_INTERFERON, human_WP_HAIR_FOLLICLE_DEVELOPMENT_CYTODIFFERENTIATION_PART_3_OF_3
mice_chr13C3	human_FU_INTERACT_WITH_ALKBH8, human_HERNANDEZ_ABERRANT_MITOSIS_BY_DOCETACEL_2NM_UP, human_GOBP_POSITIVE_REGULATION_OF_PROTEIN_LOCALIZATION_TO_EARLY_ENDOSOME, human_GOCC_ATG1_ULK1_KINASE_COMPLEX
mice_chr13D1	human_HP_ABNORMAL_INTERNAL_CAROTID_ARTERY_MORPHOLOGY, human_GOBP_CELLULAR_RESPONSE_TO_WATER_STIMULUS
mice_chr13D2	human_HP_LICHENIFICATION, human_HP_CELIAC_DISEASE
mice_chr14A1	human_OHM_METHYLATED_IN_ADULT_CANCERS, human_PARK_APL_PATHOGENESIS_UP
mice_chr14A2	human_GOMF_ORGANIC_ANION_TRANSMEMBRANE_TRANSPORTER_ACTIVITY, human_MIR4300
mice_chr14A3
mice_chr14B
mice_chr14C1	human_MYLLYKANGAS_AMPLIFICATION_HOT_SPOT_23
mice_chr14C2
mice_chr14C3
mice_chr14D1	human_MODULE_198, human_BIOCARTA_TUBBY_PATHWAY
mice_chr14D2	human_GOBP_POSITIVE_REGULATION_OF_TOLL_LIKE_RECEPTOR_9_SIGNALING_PATHWAY, human_GOBP_RENAL_SYSTEM_PROCESS, human_GOBP_NEURAL_CREST_CELL_FATE_COMMITMENT
mice_chr14D3	human_MIR3681_5P, human_HOLLERN_SOLID_NODULAR_BREAST_TUMOR_UP
mice_chr14E1
mice_chr14E2	human_GOBP_REGULATION_OF_DNA_DAMAGE_RESPONSE_SIGNAL_TRANSDUCTION_BY_P53_CLASS_MEDIATOR_RESULTING_IN_TRANSCRIPTION_OF_P21_CLASS_MEDIATOR, human_WP_BONE_MORPHOGENIC_PROTEIN_SIGNALING_AND_REGULATION, human_GOBP_TYPE_B_PANCREATIC_CELL_DEVELOPMENT, human_HP_ABNORMAL_FEMORAL_TORSION, human_GOMF_5_3_DNA_EXONUCLEASE_ACTIVITY
mice_chr14E3	human_GOBP_REGULATION_OF_NUCLEAR_DIVISION, human_GOBP_REGULATION_OF_CYTOSOLIC_CALCIUM_ION_CONCENTRATION
mice_chr14E4	human_PARK_OSTEOBLAST_DIFFERENTIATION_BY_PHENYLAMIL_DN, human_BLANCO_MELO_COVID19_SARS_COV_2_INFECTION_CALU3_CELLS_UP
mice_chr14E5
mice_chr15A1	human_MCGOWAN_RSP6_TARGETS_UP, human_RAMASWAMY_METASTASIS_DN, human_REACTOME_MYOCLONIC_EPILEPSY_OF_LAFORA, human_HP_EXTRAPYRAMIDAL_MUSCULAR_RIGIDITY
mice_chr15A2	human_WP_ANTIVIRAL_AND_ANTI_INFLAMMATORY_EFFECTS_OF_NRF2_ON_SARS_COV_2_PATHWAY, human_GOMF_MANNOSYL_OLIGOSACCHARIDE_MANNOSIDASE_ACTIVITY, human_MIR28_3P, human_WP_CANONICAL_AND_NON_CANONICAL_NOTCH_SIGNALING
mice_chr15B1	human_REACTOME_BETA_CATENIN_PHOSPHORYLATION_CASCADE
mice_chr15B2	human_GGAANCGGAANY_UNKNOWN, human_MODULE_563, human_MIR6509_5P
mice_chr15B3	human_WP_MITOCHONDRIAL_COMPLEX_I_ASSEMBLY_MODEL_OXPHOS_SYSTEM, human_MIR3681_5P
mice_chr15C	human_GNF2_TM4SF2
mice_chr15D1	human_MIR30E_3P, human_GOBP_NEURON_PROJECTION_ARBORIZATION, human_GOBP_REGULATION_OF_RAB_PROTEIN_SIGNAL_TRANSDUCTION, human_WP_ATR_SIGNALING
mice_chr15D2	human_MAP2K1_TARGET_GENES
mice_chr15D3	human_GOBP_POSITIVE_REGULATION_OF_LYMPHOCYTE_ANERGY, human_HP_EXCESSIVE_WRINKLED_SKIN, human_GOBP_CARDIAC_MUSCLE_CONTRACTION, human_GOBP_AORTA_MORPHOGENESIS
mice_chr15E1
mice_chr15E2	human_GOMF_ADP_TRANSMEMBRANE_TRANSPORTER_ACTIVITY, human_PARK_APL_PATHOGENESIS_UP
mice_chr15E3	human_HFH4_01, human_GOBP_ANTIVIRAL_INNATE_IMMUNE_RESPONSE
mice_chr15F1	human_MIR1256, human_NKX2_8_TARGET_GENES
mice_chr15F2
mice_chr15F3	human_REACTOME_ACTIVATED_NTRK3_SIGNALS_THROUGH_PI3K
mice_chr16A1	human_NABA_MATRISOME_POORLY_METASTATIC_BREAST_CANCER
mice_chr16A2	human_GNF2_MMP11, human_GOBP_POSITIVE_REGULATION_OF_T_HELPER_1_TYPE_IMMUNE_RESPONSE, human_GOBP_POSITIVE_REGULATION_OF_SKELETAL_MUSCLE_CELL_DIFFERENTIATION, human_GOBP_GERM_CELL_MIGRATION, human_MIR4298
mice_chr16A3	human_HP_INTESTINAL_FISTULA, human_GOBP_REGULATION_OF_PROTEOLYSIS, human_GOBP_SYNAPTIC_MEMBRANE_ADHESION
mice_chr16B1	human_GOBP_NEURONAL_STEM_CELL_POPULATION_MAINTENANCE, human_HP_ABNORMAL_BRAIN_CHOLINE_LEVEL_BY_MRS, human_WP_UREA_CYCLE_AND_RELATED_DISEASES, human_TAYLOR_METHYLATED_IN_ACUTE_LYMPHOBLASTIC_LEUKEMIA
mice_chr16B2	human_WP_MITOCHONDRIAL_FATTY_ACID_OXIDATION_DISORDERS, human_GOBP_POSITIVE_REGULATION_OF_CALCINEURIN_MEDIATED_SIGNALING, human_GOBP_REGULATION_OF_LEUKOCYTE_APOPTOTIC_PROCESS
mice_chr16B3	human_GOMF_GLYCINE_TRANSMEMBRANE_TRANSPORTER_ACTIVITY, human_GOBP_ANTIGEN_PROCESSING_AND_PRESENTATION_OF_LIPID_ANTIGEN_VIA_MHC_CLASS_IB
mice_chr16B4	human_GOBP_GLUTAMATERGIC_NEURON_DIFFERENTIATION, human_KOYAMA_SEMA3B_TARGETS_DN, human_MIR3175
mice_chr16B5
mice_chr16C1	human_GOBP_POSITIVE_REGULATION_OF_ENDOTHELIAL_CELL_CHEMOTAXIS_BY_VEGF_ACTIVATED_VASCULAR_ENDOTHELIAL_GROWTH_FACTOR_RECEPTOR_SIGNALING_PATHWAY
mice_chr16C2	human_REACTOME_SEROTONIN_RECEPTORS
mice_chr16C3
mice_chr16C4
mice_chr17A1	human_GOBP_AMINO_ACID_NEUROTRANSMITTER_REUPTAKE, human_PEDERSEN_METASTASIS_BY_ERBB2_ISOFORM_5
mice_chr17A2	human_RAMASWAMY_METASTASIS_DN
mice_chr17A3	human_GOCC_SPERM_HEAD, human_AMIT_SERUM_RESPONSE_480_MCF10A
mice_chr17B1	human_MARTINEZ_RESPONSE_TO_TRABECTEDIN_DN, human_MYLLYKANGAS_AMPLIFICATION_HOT_SPOT_13, human_GOBP_POSITIVE_REGULATION_OF_HEAT_GENERATION
mice_chr17B2	human_MYLLYKANGAS_AMPLIFICATION_HOT_SPOT_17, human_GOMF_GLYCINE_TRANSMEMBRANE_TRANSPORTER_ACTIVITY
mice_chr17B3	human_GOMF_MRNA_BINDING, human_FINAK_BREAST_CANCER_SDPP_SIGNATURE, human_MIR6847_3P
mice_chr17C
mice_chr17D	human_GGAANCGGAANY_UNKNOWN, human_HP_CEREBRAL_HYPOMYELINATION
mice_chr17E1	human_COLLIS_PRKDC_SUBSTRATES, human_MIR6769B_5P, human_GOBP_ANTERIOR_POSTERIOR_AXIS_SPECIFICATION
mice_chr17E2
mice_chr17E3
mice_chr17E4	human_MARSON_FOXP3_TARGETS_DN, human_MIR921
mice_chr17E5	human_PAL_PRMT5_TARGETS_UP, human_GOBP_MODIFICATION_OF_POSTSYNAPTIC_ACTIN_CYTOSKELETON, human_PARK_OSTEOBLAST_DIFFERENTIATION_BY_PHENYLAMIL_DN
mice_chr18A1	human_MIR2115_5P, human_GOBP_HEMOGLOBIN_METABOLIC_PROCESS
mice_chr18A2	human_MORF_RAB3A, human_GOBP_NEGATIVE_REGULATION_OF_BIOMINERAL_TISSUE_DEVELOPMENT, human_GOCC_SECONDARY_LYSOSOME
mice_chr18B1
mice_chr18B2	human_MYLLYKANGAS_AMPLIFICATION_HOT_SPOT_15, human_PLASARI_NFIC_TARGETS_BASAL_DN, human_NOURUZI_NEPC_ASCL1_TARGETS
mice_chr18B3	human_GOBP_TERMINAL_BUTTON_ORGANIZATION, human_GOMF_PLUS_END_DIRECTED_MICROTUBULE_MOTOR_ACTIVITY, human_GAVISH_3CA_MALIGNANT_METAPROGRAM_31_ALVEOLAR, human_CHICAS_RB1_TARGETS_GROWING
mice_chr18C	human_GOBP_NEGATIVE_REGULATION_OF_RECEPTOR_BINDING, human_PID_ATF2_PATHWAY, human_PAPASPYRIDONOS_UNSTABLE_ATEROSCLEROTIC_PLAQUE_DN
mice_chr18D1	human_MEISSNER_NPC_HCP_WITH_H3K4ME2
mice_chr18D3	human_GOBP_NEGATIVE_REGULATION_OF_INTERLEUKIN_6_PRODUCTION, human_REACTOME_PI3K_AKT_SIGNALING_IN_CANCER, human_REACTOME_POU5F1_OCT4_SOX2_NANOG_REPRESS_GENES_RELATED_TO_DIFFERENTIATION, human_REACTOME_CALCITONIN_LIKE_LIGAND_RECEPTORS
mice_chr18E1	human_REACTOME_INTERLEUKIN_35_SIGNALLING, human_KEGG_PROXIMAL_TUBULE_BICARBONATE_RECLAMATION, human_GOBP_T_CELL_ACTIVATION_VIA_T_CELL_RECEPTOR_CONTACT_WITH_ANTIGEN_BOUND_TO_MHC_MOLECULE_ON_ANTIGEN_PRESENTING_CELL, human_GOBP_HOMOLOGOUS_RECOMBINATION
mice_chr18E2	human_NFKBIA_TARGET_GENES
mice_chr18E3	human_HP_ABNORMAL_BLOOD_INORGANIC_CATION_CONCENTRATION, human_GOBP_POSITIVE_REGULATION_OF_SODIUM_PROTON_ANTIPORTER_ACTIVITY
mice_chr18E4
mice_chr19A	human_chr9p12, human_GOBP_ACTIVATION_OF_GTPASE_ACTIVITY, human_WP_GENES_TARGETED_BY_MIRNAS_IN_ADIPOCYTES
mice_chr19B	human_HP_APLASIA_HYPOPLASIA_INVOLVING_THE_SINUSES, human_GOMF_PH_DOMAIN_BINDING, human_GOBP_REGULATION_OF_MACROPHAGE_DIFFERENTIATION, human_REACTOME_ACTIVATED_NTRK3_SIGNALS_THROUGH_PI3K
mice_chr19C1
mice_chr19C2
mice_chr19C3	human_ENGELMANN_CANCER_PROGENITORS_DN, human_GOBP_POSITIVE_REGULATION_OF_CELL_ADHESION_MOLECULE_PRODUCTION
mice_chr19D1
mice_chr19D2	human_GOBP_ENDOPLASMIC_RETICULUM_TUBULAR_NETWORK_ORGANIZATION
mice_chr19D3
mice_chr1A1
mice_chr1A2	human_GOBP_ACTIVATION_OF_GTPASE_ACTIVITY, human_ONO_AML1_TARGETS_DN, human_XU_HGF_TARGETS_INDUCED_BY_AKT1_48HR_DN, human_MYLLYKANGAS_AMPLIFICATION_HOT_SPOT_17
mice_chr1A3	human_MYLLYKANGAS_AMPLIFICATION_HOT_SPOT_23
mice_chr1A4	human_OZANNE_AP1_TARGETS_UP, human_MYLLYKANGAS_AMPLIFICATION_HOT_SPOT_15
mice_chr1A5	human_GOBP_REGULATION_OF_MACROPHAGE_DIFFERENTIATION
mice_chr1B	human_WP_ANTIVIRAL_AND_ANTI_INFLAMMATORY_EFFECTS_OF_NRF2_ON_SARS_COV_2_PATHWAY, human_HP_EXCESSIVE_WRINKLED_SKIN, human_WP_ARACHIDONATE_EPOXYGENASE_EPOXIDE_HYDROLASE, human_GOBP_PROTEIN_PALMITOYLATION
mice_chr1C1	human_MIR7153_3P, human_MARSON_BOUND_BY_FOXP3_STIMULATED
mice_chr1C2	human_HP_EVERTED_LOWER_LIP_VERMILION, human_HP_EURYBLEPHARON, human_REACTOME_AURKA_ACTIVATION_BY_TPX2, human_HP_HYPOPLASIA_OF_THE_FEMORAL_HEAD
mice_chr1C3	human_GOBP_POSITIVE_REGULATION_OF_BINDING, human_REACTOME_CHOLESTEROL_BIOSYNTHESIS
mice_chr1C4	human_PARK_OSTEOBLAST_DIFFERENTIATION_BY_PHENYLAMIL_DN
mice_chr1C5	human_GOBP_REGULATION_OF_L_GLUTAMATE_IMPORT_ACROSS_PLASMA_MEMBRANE, human_GOBP_HEMATOPOIETIC_STEM_CELL_HOMEOSTASIS, human_HP_APLASTIC_HYPOPLASTIC_TOENAIL, human_REACTOME_FCGR3A_MEDIATED_IL10_SYNTHESIS
mice_chr1D
mice_chr1E2	human_GOBP_ESTABLISHMENT_OF_SERTOLI_CELL_BARRIER, human_BIOCARTA_PLC_PATHWAY
mice_chr1E3	human_GOMF_GABA_GATED_CHLORIDE_ION_CHANNEL_ACTIVITY, human_GOBP_POSITIVE_REGULATION_OF_APOPTOTIC_SIGNALING_PATHWAY
mice_chr1E4	human_MODULE_65, human_MORF_PRKDC
mice_chr1F	human_GOBP_MITOTIC_DNA_REPLICATION_CHECKPOINT_SIGNALING, human_HP_LIMITATION_OF_NECK_MOTION
mice_chr1G1	human_MIR662, human_MYLLYKANGAS_AMPLIFICATION_HOT_SPOT_17, human_MIKKELSEN_PLURIPOTENT_STATE_DN
mice_chr1G2
mice_chr1G3	human_OHM_METHYLATED_IN_ADULT_CANCERS, human_PLASARI_NFIC_TARGETS_BASAL_DN, human_MARIADASON_RESPONSE_TO_BUTYRATE_CURCUMIN_SULINDAC_TSA_8, human_COUP_01
mice_chr1H1	human_FU_INTERACT_WITH_ALKBH8, human_GNF2_MYD88, human_ROVERSI_GLIOMA_COPY_NUMBER_UP
mice_chr1H2	human_GOCC_PROTON_TRANSPORTING_TWO_SECTOR_ATPASE_COMPLEX, human_REACTOME_FASTK_FAMILY_PROTEINS_REGULATE_PROCESSING_AND_STABILITY_OF_MITOCHONDRIAL_RNAS
mice_chr1H3	human_HP_BITEMPORAL_HEMIANOPIA, human_MIR4776_5P
mice_chr1H4	human_HALLMARK_ANGIOGENESIS, human_MIR6819_3P, human_GOBP_RESPONSE_TO_DIACYL_BACTERIAL_LIPOPEPTIDE, human_GOMF_L_SERINE_TRANSMEMBRANE_TRANSPORTER_ACTIVITY
mice_chr1H5	human_HP_ABNORMAL_BRONCHUS_PHYSIOLOGY, human_REACTOME_EUKARYOTIC_TRANSLATION_ELONGATION, human_GOMF_MONOCARBOXYLIC_ACID_TRANSMEMBRANE_TRANSPORTER_ACTIVITY, human_HP_INTESTINAL_POLYP
mice_chr1H6	human_GOBP_SMOOTH_MUSCLE_CELL_PROLIFERATION, human_HP_ABNORMALITY_OF_THE_PULMONARY_ARTERY, human_GOBP_REGULATION_OF_RECEPTOR_RECYCLING
mice_chr2A1	human_HECKER_IFNB1_TARGETS, human_GOBP_CHROMOSOME_ORGANIZATION_INVOLVED_IN_MEIOTIC_CELL_CYCLE, human_REACTOME_GLUCURONIDATION, human_MARSON_FOXP3_TARGETS_DN
mice_chr2A2	human_CAFFAREL_RESPONSE_TO_THC_24HR_5_DN
mice_chr2A3	human_GOMF_ALDO_KETO_REDUCTASE_NADP_ACTIVITY, human_MOREIRA_RESPONSE_TO_TSA_DN
mice_chr2B
mice_chr2C1	human_HP_ABNORMAL_EPIPHYSIS_MORPHOLOGY, human_BILBAN_B_CLL_LPL_UP, human_BROWNE_HCMV_INFECTION_2HR_DN, human_HP_ABNORMAL_LEFT_HEMIDIAPHRAGM_MORPHOLOGY
mice_chr2C2
mice_chr2C3	human_ARNT_01, human_MIR4760_5P, human_GOBP_NEGATIVE_REGULATION_OF_SMOOTH_MUSCLE_CELL_MIGRATION
mice_chr2D
mice_chr2E1	human_GOCC_SPERM_HEAD, human_GOBP_ANTIGEN_PROCESSING_AND_PRESENTATION_OF_PEPTIDE_ANTIGEN_VIA_MHC_CLASS_I, human_MIR205_3P, human_GOBP_MEIOTIC_CYTOKINESIS, human_GOMF_LIGAND_GATED_CALCIUM_CHANNEL_ACTIVITY
mice_chr2E2	human_KEGG_MEDICUS_REFERENCE_GPCR_PI3K_SIGNALING_PATHWAY, human_REACTOME_G1_S_SPECIFIC_TRANSCRIPTION, human_GOMF_DNA_SECONDARY_STRUCTURE_BINDING, human_GOMF_INTRAMOLECULAR_TRANSFERASE_ACTIVITY_PHOSPHOTRANSFERASES
mice_chr2E3
mice_chr2E4
mice_chr2E5	human_HP_AGENESIS_OF_CORPUS_CALLOSUM, human_GOBP_REGULATION_OF_MESENCHYMAL_TO_EPITHELIAL_TRANSITION_INVOLVED_IN_METANEPHROS_MORPHOGENESIS, human_GOMF_LYSOZYME_ACTIVITY, human_WP_TROP2_REGULATORY_SIGNALING
mice_chr2F1
mice_chr2F2	human_MIR520F_3P, human_HP_ABNORMAL_BRAIN_CHOLINE_LEVEL_BY_MRS, human_GOBP_NEGATIVE_REGULATION_OF_PROTEIN_CONTAINING_COMPLEX_DISASSEMBLY
mice_chr2F3	human_MIR4776_5P, human_MIR4284, human_MIR4759, human_MIR4294
mice_chr2G1	human_HP_ABNORMAL_CARDIAC_VENTRICULAR_FUNCTION, human_GCM_DEAF1, human_HP_INCREASED_GLUTAMINE_FAMILY_AMINO_ACID_LEVEL_IN_URINE
mice_chr2G2	human_GOMF_MRNA_BINDING, human_GOMF_HISTONE_H3K4ME_H3K4ME2_H3K4ME3_DEMETHYLASE_ACTIVITY, human_GOBP_NEGATIVE_REGULATION_OF_KERATINOCYTE_PROLIFERATION
mice_chr2G3	human_MIR6745, human_FU_INTERACT_WITH_ALKBH8
mice_chr2H1	human_GOMF_PHOSPHATIDIC_ACID_TRANSFER_ACTIVITY
mice_chr2H2	human_GOBP_PYRAMIDAL_NEURON_DIFFERENTIATION, human_chr20p12, human_ROVERSI_GLIOMA_COPY_NUMBER_UP, human_HP_HETEROTAXY, human_SPIELMAN_LYMPHOBLAST_EUROPEAN_VS_ASIAN_DN
mice_chr2H3	human_GOMF_HISTONE_H3_KINASE_ACTIVITY, human_MODULE_480, human_REACTOME_SARS_COV_1_TARGETS_HOST_INTRACELLULAR_SIGNALLING_AND_REGULATORY_PATHWAYS
mice_chr2H4	human_GOBP_RNA_3_END_PROCESSING, human_GOBP_NEGATIVE_REGULATION_OF_SKELETAL_MUSCLE_CELL_PROLIFERATION, human_GOBP_POSITIVE_REGULATION_OF_SULFUR_METABOLIC_PROCESS, human_MIR6876_5P
mice_chr3A1	human_MANNO_MIDBRAIN_NEUROTYPES_HDA2, human_HP_DYSPHAGIA, human_GOBP_NLS_BEARING_PROTEIN_IMPORT_INTO_NUCLEUS
mice_chr3A2	human_ZHAN_MULTIPLE_MYELOMA_PR_UP
mice_chr3A3	human_GOBP_REGULATION_OF_RAB_PROTEIN_SIGNAL_TRANSDUCTION
mice_chr3B	human_REACTOME_TRANSLATION, human_RYTAAWNNNTGAY_UNKNOWN, human_MODULE_18
mice_chr3C
mice_chr3D	human_HP_LEFT_TO_RIGHT_SHUNT
mice_chr3E1
mice_chr3E2
mice_chr3E3	human_GOBP_PROTEIN_PALMITOYLATION, human_WP_HFE_EFFECT_ON_HEPCIDIN_PRODUCTION
mice_chr3F1	human_GOMF_PROTEIN_ANTIGEN_BINDING, human_GOBP_POST_EMBRYONIC_CAMERA_TYPE_EYE_DEVELOPMENT
mice_chr3F2	human_GOBP_PROTEIN_PALMITOYLATION, human_HP_CHRONIC_HEPATITIS_DUE_TO_CRYPTOSPORIDIUM_INFECTION, human_GOBP_PROTEIN_RETENTION_IN_ER_LUMEN, human_GOBP_CALCIUM_MEDIATED_SIGNALING_USING_INTRACELLULAR_CALCIUM_SOURCE
mice_chr3F3	human_WP_FOCAL_ADHESION_PI3K_AKT_MTOR_SIGNALING_PATHWAY, human_VANLOO_SP3_TARGETS_DN, human_HUMMERICH_SKIN_CANCER_PROGRESSION_UP
mice_chr3G1	human_HP_INCREASED_SERUM_ESTRADIOL, human_GOBP_REGULATION_OF_ATP_DEPENDENT_ACTIVITY, human_HP_INCREASED_CIRCULATING_INTERLEUKIN_6_CONCENTRATION
mice_chr3G2	human_HP_ABNORMAL_HEAD_BLOOD_VESSEL_MORPHOLOGY, human_KRCTCNNNNMANAGC_UNKNOWN, human_GOBP_REGULATION_OF_COLLAGEN_FIBRIL_ORGANIZATION, human_GOBP_VIRAL_GENOME_REPLICATION
mice_chr3G3	human_MORF_MBD4, human_GOMF_MITOGEN_ACTIVATED_PROTEIN_KINASE_KINASE_BINDING, human_SMID_BREAST_CANCER_LUMINAL_B_DN
mice_chr3H1	human_GOBP_SEMICIRCULAR_CANAL_DEVELOPMENT, human_WP_TRANSCRIPTION_FACTOR_REGULATION_IN_ADIPOGENESIS, human_GROSS_ELK3_TARGETS_DN, human_GOBP_ENDOPLASMIC_RETICULUM_UNFOLDED_PROTEIN_RESPONSE, human_GOBP_ESTABLISHMENT_OF_EPITHELIAL_CELL_POLARITY
mice_chr3H2	human_REACTOME_SIGNALING_BY_NOTCH2, human_HP_ABNORMAL_SERUM_BILE_ACID_CONCENTRATION, human_GOBP_LYMPHOCYTE_ANERGY, human_REACTOME_SIGNALING_BY_VEGF, human_GOBP_LYMPHOCYTE_ACTIVATION
mice_chr3H3	human_SIG_PIP3_SIGNALING_IN_CARDIAC_MYOCTES, human_GOBP_RESPONSE_TO_X_RAY, human_KEGG_MEDICUS_REFERENCE_AUTOPHAGY_VESICLE_NUCLEATION_ELONGATION_MATURATION_LC3_II_FORMATION
mice_chr3H4	human_SMID_BREAST_CANCER_NORMAL_LIKE_UP, human_WP_PTF1A_RELATED_REGULATORY_PATHWAY, human_MORF_MBD4, human_ROSS_AML_WITH_PML_RARA_FUSION
mice_chr4A1	human_SARRIO_EPITHELIAL_MESENCHYMAL_TRANSITION_UP, human_GOBP_PROTEIN_MONOUBIQUITINATION, human_GOBP_PYRAMIDAL_NEURON_DIFFERENTIATION
mice_chr4A2	human_GOBP_PROTEIN_LIPID_COMPLEX_ASSEMBLY, human_HP_ABSENT_TOENAIL, human_MIR574_5P
mice_chr4A3	human_GOBP_ACTIVATION_OF_PROTEIN_KINASE_B_ACTIVITY, human_MEINHOLD_OVARIAN_CANCER_LOW_GRADE_DN, human_GOBP_GLYCOSYL_COMPOUND_CATABOLIC_PROCESS, human_GOBP_CALMODULIN_DEPENDENT_KINASE_SIGNALING_PATHWAY
mice_chr4A4	human_KEGG_THYROID_CANCER, human_GOMF_ACETYLCHOLINE_RECEPTOR_ACTIVITY, human_LINDGREN_BLADDER_CANCER_CLUSTER_2A_DN
mice_chr4A5
mice_chr4B1	human_REACTOME_SEMA3A_PAK_DEPENDENT_AXON_REPULSION, human_REACTOME_TICAM1_RIP1_MEDIATED_IKK_COMPLEX_RECRUITMENT, human_GOBP_DOPAMINE_RECEPTOR_SIGNALING_PATHWAY, human_GOBP_PROTEIN_MATURATION
mice_chr4B2	human_MIR936, human_MIR6069
mice_chr4B3	human_GOBP_CELLULAR_RESPONSE_TO_LIPOPROTEIN_PARTICLE_STIMULUS, human_GOBP_REGULATION_OF_PHOSPHOLIPID_TRANSPORT, human_HP_HEPATIC_BRIDGING_FIBROSIS, human_HP_ABNORMALITY_OF_TUMOR_NECROSIS_FACTOR_SECRETION, human_MIR6073
mice_chr4C1	human_GOMF_MISMATCH_REPAIR_COMPLEX_BINDING, human_GOBP_5_PHOSPHORIBOSE_1_DIPHOSPHATE_METABOLIC_PROCESS, human_MIR30A_3P, human_CTCAGGG_MIR125B_MIR125A
mice_chr4C2	human_REACTOME_REGULATION_OF_RUNX3_EXPRESSION_AND_ACTIVITY, human_GOCC_CYTOPLASMIC_SIDE_OF_ENDOSOME_MEMBRANE
mice_chr4C3	human_GOMF_OLFACTORY_RECEPTOR_ACTIVITY
mice_chr4C4	human_GOMF_PROTEIN_ANTIGEN_BINDING, human_HP_LEFT_TO_RIGHT_SHUNT
mice_chr4C5	human_GOMF_ADRENERGIC_RECEPTOR_ACTIVITY, human_REACTOME_PRE_NOTCH_PROCESSING_IN_THE_ENDOPLASMIC_RETICULUM
mice_chr4C6
mice_chr4C7	human_WP_AMINO_ACID_TRANSPORT_DEFECTS_IEMS, human_KEGG_MEDICUS_REFERENCE_GF_RTK_PI3K_SIGNALING_PATHWAY, human_SIMBULAN_UV_RESPONSE_NORMAL_UP, human_SCHUHMACHER_MYC_TARGETS_DN
mice_chr4D1	human_MIR3911, human_GOBP_INTERLEUKIN_11_MEDIATED_SIGNALING_PATHWAY
mice_chr4D2	human_MIR146A_3P, human_AP4_Q6, human_HP_APLASIA_HYPOPLASIA_OF_THE_LENS, human_GOBP_NUCLEOSIDE_SALVAGE
mice_chr4D3	human_PEDERSEN_METASTASIS_BY_ERBB2_ISOFORM_1, human_GOBP_NEGATIVE_REGULATION_OF_CHEMOKINE_PRODUCTION
mice_chr4E1
mice_chr4E2	human_GSE7459_UNTREATED_VS_IL6_TREATED_ACT_CD4_TCELL_DN, human_HP_MACROGLOSSIA
mice_chr5A1	human_VALK_AML_CLUSTER_13, human_ZHENG_FOXP3_TARGETS_IN_T_LYMPHOCYTE_DN, human_MORF_PRKCA
mice_chr5A2	human_DESCARTES_MAIN_FETAL_URETERIC_BUD_CELLS, human_MIR4495, human_ZNF354C_TARGET_GENES
mice_chr5A3	human_GOBP_GOLGI_LUMEN_ACIDIFICATION
mice_chr5B1	human_GOBP_CELLULAR_DEFENSE_RESPONSE, human_HP_GENERALIZED_EDEMA, human_EHRLICH_ICF_SYNDROM_DN, human_chr13q32
mice_chr5B2
mice_chr5B3	human_GOMF_CALCIUM_SENSITIVE_GUANYLATE_CYCLASE_ACTIVATOR_ACTIVITY, human_REACTOME_SYNTHESIS_OF_DNA, human_KEGG_MEDICUS_REFERENCE_BMP_SIGNALING_PATHWAY
mice_chr5C1	human_GOBP_NAIL_DEVELOPMENT, human_GOMF_OXIDOREDUCTASE_ACTIVITY_ACTING_ON_CH_OH_GROUP_OF_DONORS, human_HE_LIM_SUN_FETAL_LUNG_C1_LATE_AIRWAY_PROGENITOR_CELL
mice_chr5C3
mice_chr5E1	human_HP_FIBULAR_APLASIA, human_GOCC_CLATHRIN_COATED_PIT, human_PID_TRKR_PATHWAY
mice_chr5E2	human_MODULE_349, human_MODULE_59, human_MIR548O_3P
mice_chr5E3	human_GOBP_CHROMOSOME_ORGANIZATION_INVOLVED_IN_MEIOTIC_CELL_CYCLE, human_GOBP_MRNA_3_SPLICE_SITE_RECOGNITION
mice_chr5E4	human_GOBP_STEM_CELL_DIVISION, human_GOBP_REGULATION_OF_RAB_PROTEIN_SIGNAL_TRANSDUCTION
mice_chr5E5	human_GOBP_REGULATION_OF_PHOSPHORUS_METABOLIC_PROCESS, human_HP_ABNORMAL_ACTIVITY_OF_MITOCHONDRIAL_RESPIRATORY_CHAIN, human_GOMF_BICARBONATE_TRANSMEMBRANE_TRANSPORTER_ACTIVITY
mice_chr5F
mice_chr5G1	human_MIR3688_3P, human_GOBP_REGULATION_OF_HEART_CONTRACTION
mice_chr5G2
mice_chr5G3	human_MIR5787, human_HU_GENOTOXIC_DAMAGE_4HR
mice_chr6A1	human_GOMF_POTASSIUM_ION_LEAK_CHANNEL_ACTIVITY, human_MIR5787
mice_chr6A2
mice_chr6A3	human_GOCC_TRAPPII_PROTEIN_COMPLEX, human_GCM_SMARCD1, human_HP_EMG_POSITIVE_SHARP_WAVES
mice_chr6B1	human_GOBP_INNER_CELL_MASS_CELL_DIFFERENTIATION, human_REACTOME_TERMINATION_OF_O_GLYCAN_BIOSYNTHESIS, human_MODULE_184, human_REACTOME_STING_MEDIATED_INDUCTION_OF_HOST_IMMUNE_RESPONSES
mice_chr6B2	human_GOBP_SEMINIFEROUS_TUBULE_DEVELOPMENT, human_MIR8071
mice_chr6B3	human_GOMF_PROTEIN_KINASE_A_BINDING
mice_chr6C1	human_GOMF_ACETYLCHOLINE_GATED_MONOATOMIC_CATION_SELECTIVE_CHANNEL_ACTIVITY, human_HP_ABNORMAL_HEMOGLOBIN, human_GOCC_ENDOSOME_LUMEN
mice_chr6C3
mice_chr6D1	human_GOBP_NEGATIVE_REGULATION_OF_CHEMOKINE_PRODUCTION, human_GOCC_NURD_COMPLEX, human_MEINHOLD_OVARIAN_CANCER_LOW_GRADE_DN, human_GOBP_REGULATION_OF_GLUTAMATE_RECEPTOR_SIGNALING_PATHWAY
mice_chr6D2	human_GSE21546_SAP1A_KO_VS_SAP1A_KO_AND_ELK1_KO_DP_THYMOCYTES_UP, human_GOBP_REGULATION_OF_MITOTIC_CELL_CYCLE_SPINDLE_ASSEMBLY_CHECKPOINT, human_GOBP_RNA_SPLICING_VIA_ENDONUCLEOLYTIC_CLEAVAGE_AND_LIGATION
mice_chr6D3	human_CHOW_RASSF1_TARGETS_UP, human_HP_ABNORMAL_VASCULAR_MORPHOLOGY, human_GENTILE_UV_HIGH_DOSE_UP
mice_chr6E1
mice_chr6E2	human_KEGG_MEDICUS_REFERENCE_CORE_NER_REACTION, human_MODULE_395
mice_chr6E3
mice_chr6F1
mice_chr6F2	human_GOBP_PROTEIN_PALMITOYLATION
mice_chr6F3	human_KEGG_MEDICUS_REFERENCE_26S_PROTEASOME_MEDIATED_PROTEIN_DEGRADATION, human_GOMF_OLIGOPEPTIDE_TRANSMEMBRANE_TRANSPORTER_ACTIVITY
mice_chr6G1	human_GOBP_MOTOR_NEURON_AXON_GUIDANCE
mice_chr6G2	human_MODULE_124, human_MARTORIATI_MDM4_TARGETS_FETAL_LIVER_DN
mice_chr6G3
mice_chr7A1	human_HP_CONGENITAL_MUSCULAR_DYSTROPHY, human_GOBP_PUTRESCINE_METABOLIC_PROCESS, human_MODULE_153
mice_chr7A2	human_GOBP_PROTEIN_IMPORT
mice_chr7A3	human_SMID_BREAST_CANCER_RELAPSE_IN_BRAIN_DN, human_GOBP_GROOMING_BEHAVIOR, human_GOBP_HEPARAN_SULFATE_PROTEOGLYCAN_METABOLIC_PROCESS, human_GOBP_GRANULOCYTE_ACTIVATION
mice_chr7B1	human_NIKOLSKY_BREAST_CANCER_12Q24_AMPLICON, human_REACTOME_TANDEM_PORE_DOMAIN_POTASSIUM_CHANNELS
mice_chr7B2	human_SMID_BREAST_CANCER_LUMINAL_B_DN
mice_chr7B3	human_MOOTHA_GLYCOLYSIS, human_ROVERSI_GLIOMA_LOH_REGIONS
mice_chr7B4	human_STAMBOLSKY_RESPONSE_TO_VITAMIN_D3_DN, human_HILLION_HMGA1_TARGETS, human_WAKABAYASHI_ADIPOGENESIS_PPARG_BOUND_36HR
mice_chr7B5	human_GOBP_PROTEIN_PALMITOYLATION, human_MEINHOLD_OVARIAN_CANCER_LOW_GRADE_DN, human_GOCC_CYTOPLASMIC_REGION
mice_chr7C	human_GOBP_COPPER_ION_HOMEOSTASIS, human_GOBP_REGULATION_OF_PROTEIN_LOCALIZATION_TO_NUCLEUS
mice_chr7D1	human_HP_CHRONIC_FATIGUE, human_GOBP_NEGATIVE_REGULATION_OF_SUBSTRATE_ADHESION_DEPENDENT_CELL_SPREADING, human_REACTOME_EGFR_DOWNREGULATION
mice_chr7D2	human_HP_ASYMMETRIC_SEPTAL_HYPERTROPHY, human_HP_APLASIA_HYPOPLASIA_OF_THE_PALMAR_CREASES, human_HP_APLASIA_HYPOPLASIA_OF_THE_FOVEA, human_HP_BASILAR_IMPRESSION, human_HP_ANGULAR_CHEILITIS
mice_chr7D3
mice_chr7E1	human_GOBP_HIPPOCAMPAL_NEURON_APOPTOTIC_PROCESS
mice_chr7E2
mice_chr7E3	human_GOCC_CILIUM
mice_chr7F1	human_KEGG_MEDICUS_REFERENCE_BMP_HAMP_SIGNALING_PATHWAY_AUXILIARY_FACTOR
mice_chr7F2	human_WP_GASTRIC_ACID_PRODUCTION, human_GOMF_L_ARGININE_TRANSMEMBRANE_TRANSPORTER_ACTIVITY, human_MIR4761_3P, human_ZHU_CMV_24_HR_UP
mice_chr7F3	human_KEGG_MEDICUS_REFERENCE_GF_RTK_RAS_ERK_SIGNALING_PATHWAY, human_REACTOME_MISMATCH_REPAIR, human_GOBP_CILIUM_MOVEMENT, human_GOBP_NEGATIVE_REGULATION_OF_INTRINSIC_APOPTOTIC_SIGNALING_PATHWAY_IN_RESPONSE_TO_OSMOTIC_STRESS
mice_chr7F4	human_BLANCO_MELO_COVID19_SARS_COV_2_INFECTION_CALU3_CELLS_UP
mice_chr7F5	human_GOBP_PROTEIN_PALMITOYLATION
mice_chr8A1	human_GOBP_POSITIVE_REGULATION_OF_CELL_POPULATION_PROLIFERATION, human_GOMF_LIPOPOLYSACCHARIDE_BINDING
mice_chr8A2	human_YU_BAP1_TARGETS
mice_chr8A3
mice_chr8A4
mice_chr8B1	human_GOMF_OLFACTORY_RECEPTOR_ACTIVITY, human_MIR548AH_5P, human_GOCC_COPI_VESICLE_COAT
mice_chr8B2	human_GOBP_MITOCHONDRIAL_ADP_TRANSMEMBRANE_TRANSPORT, human_GOBP_MITOTIC_DNA_REPLICATION_CHECKPOINT_SIGNALING
mice_chr8B3	human_MODULE_8, human_GOBP_POSITIVE_REGULATION_OF_SKELETAL_MUSCLE_CELL_DIFFERENTIATION
mice_chr8C1	human_HP_FOCAL_COGNITIVE_SEIZURE_WITH_DEJA_VU_JAMAIS_VU
mice_chr8C2
mice_chr8C3	human_HP_ABNORMALITY_OF_THE_PHALANGES_OF_THE_2ND_FINGER
mice_chr8C4	human_SOGA_COLORECTAL_CANCER_MYC_UP, human_SEKI_INFLAMMATORY_RESPONSE_LPS_DN, human_GOBP_REGULATION_OF_RESPONSE_TO_ENDOPLASMIC_RETICULUM_STRESS
mice_chr8C5	human_REACTOME_ACYL_CHAIN_REMODELLING_OF_PC, human_MODULE_401, human_HP_ABNORMAL_PYRAMIDAL_SIGN
mice_chr8D1	human_GOCC_BRCA1_C_COMPLEX, human_GGAANCGGAANY_UNKNOWN, human_MIR1180_5P
mice_chr8D3	human_HP_ABNORMALITY_OF_VITAMIN_D_METABOLISM
mice_chr8E1	human_GOBP_POSITIVE_REGULATION_OF_SYNAPSE_ASSEMBLY, human_TURJANSKI_MAPK11_TARGETS
mice_chr8E2	human_MIR4430, human_MODULE_306, human_NIKOLSKY_BREAST_CANCER_12Q24_AMPLICON, human_GOBP_ENERGY_HOMEOSTASIS
mice_chr9A1	human_GOBP_PROTEIN_MATURATION_BY_4FE_4S_CLUSTER_TRANSFER, human_OVOL3_TARGET_GENES, human_GOCC_AZUROPHIL_GRANULE, human_GOBP_REGULATION_OF_POSTSYNAPTIC_NEUROTRANSMITTER_RECEPTOR_ACTIVITY
mice_chr9A2	human_MIR5581_5P, human_GOBP_SPERM_DNA_CONDENSATION, human_GOBP_PEPTIDYL_L_CYSTEINE_S_PALMITOYLATION
mice_chr9A3	human_MIR30A_3P, human_STAT_Q6, human_MIR3681_5P
mice_chr9A4	human_REACTOME_REGULATION_OF_TP53_EXPRESSION_AND_DEGRADATION, human_GOBP_IMMUNE_SYSTEM_DEVELOPMENT, human_GOBP_VENTRICULAR_CARDIAC_MUSCLE_CELL_DEVELOPMENT, human_MIR328_5P
mice_chr9A5	human_GOMF_CILIARY_NEUROTROPHIC_FACTOR_RECEPTOR_BINDING, human_GOCC_NEURONAL_DENSE_CORE_VESICLE_MEMBRANE, human_ZHONG_PFC_C6_PLXNA4_POS_EXCITATORY_NEURON
mice_chr9B	human_GOCC_CYTOPLASMIC_MICROTUBULE, human_GOCC_CRD_MEDIATED_MRNA_STABILITY_COMPLEX
mice_chr9C
mice_chr9D
mice_chr9E1
mice_chr9E2	human_GOBP_POSITIVE_REGULATION_OF_NUCLEASE_ACTIVITY, human_USF_C, human_MIR633
mice_chr9E3
mice_chr9E4	human_GOMF_PROTEIN_ARGININE_OMEGA_N_MONOMETHYLTRANSFERASE_ACTIVITY, human_MIR5586_5P
mice_chr9F1	human_HP_FOCAL_AWARE_SEIZURE, human_KOHOUTEK_CCNT2_TARGETS
mice_chr9F2	human_GOBP_T_HELPER_17_CELL_DIFFERENTIATION, human_GOBP_TUBE_LUMEN_CAVITATION
mice_chr9F3	human_GOCC_CYTOSOLIC_LARGE_RIBOSOMAL_SUBUNIT, human_GOBP_POSITIVE_REGULATION_OF_SKELETAL_MUSCLE_CELL_DIFFERENTIATION, human_YAO_TEMPORAL_RESPONSE_TO_PROGESTERONE_CLUSTER_13
mice_chr9F4	human_GOBP_ACTOMYOSIN_STRUCTURE_ORGANIZATION, human_GOBP_ALPHA_LINOLENIC_ACID_METABOLIC_PROCESS, human_HP_APLASIA_HYPOPLASIA_OF_THE_LENS, human_HP_ARTERIOSCLEROSIS, human_KYNG_DNA_DAMAGE_BY_GAMMA_AND_UV_RADIATION
mice_chrXA1
mice_chrXA2	human_HP_DEEP_PALMAR_CREASE, human_GAVISH_3CA_METAPROGRAM_FIBROBLASTS_HYPOXIA, human_WP_TRANSCRIPTION_FACTORS_REGULATE_MIRNAS_RELATED_TO_CARDIAC_HYPERTROPHY, human_NADLER_OBESITY_UP
mice_chrXA3	human_TSAI_RESPONSE_TO_IONIZING_RADIATION, human_XU_HGF_SIGNALING_NOT_VIA_AKT1_48HR_UP, human_HP_ACHROMATOPSIA, human_chr7q22, human_MIR589_3P
mice_chrXA4	human_LET_7I_3P, human_HP_DECREASED_URINE_OUTPUT, human_MIR498_3P
mice_chrXA5	human_GOBP_RESPONSE_TO_REACTIVE_OXYGEN_SPECIES, human_GOMF_CARBOXYLIC_ESTER_HYDROLASE_ACTIVITY
mice_chrXA6	human_MODULE_371
mice_chrXA7	human_GOBP_CARDIAC_FIBROBLAST_CELL_DIFFERENTIATION
mice_chrXB	human_WP_RETT_SYNDROME_CAUSING_GENES
mice_chrXC1	human_GAVISH_3CA_METAPROGRAM_B_CELLS_HSP_STRESS, human_GOBP_RNA_METHYLATION, human_KEGG_MEDICUS_PATHOGEN_KSHV_MIR2_TO_CELL_SURFACE_MOLECULE_ENDOCYTOSIS
mice_chrXC2	human_GOBP_SRP_DEPENDENT_COTRANSLATIONAL_PROTEIN_TARGETING_TO_MEMBRANE_TRANSLOCATION
mice_chrXC3	human_GOBP_NEGATIVE_REGULATION_OF_SKELETAL_MUSCLE_CELL_PROLIFERATION, human_MIR7703
mice_chrXD	human_GOBP_NEGATIVE_REGULATION_OF_CELL_MIGRATION_INVOLVED_IN_SPROUTING_ANGIOGENESIS, human_DACOSTA_UV_RESPONSE_VIA_ERCC3_XPCS_DN, human_GOMF_AP_2_ADAPTOR_COMPLEX_BINDING
mice_chrXE1	human_GOBP_NUCLEOBASE_TRANSPORT, human_MIR589_3P
mice_chrXE2	human_HP_ACHILLES_TENDON_CONTRACTURE, human_GOBP_REGULATION_OF_CEREBELLAR_GRANULE_CELL_PRECURSOR_PROLIFERATION
mice_chrXE3	human_FREAC2_01, human_GOBP_REGULATION_OF_COLLATERAL_SPROUTING, human_GOBP_REGULATION_OF_DENDRITE_MORPHOGENESIS
mice_chrXF1	human_YKACATTT_UNKNOWN, human_MODULE_169, human_PETRETTO_BLOOD_PRESSURE_UP, human_ZNF391_TARGET_GENES
mice_chrXF2	human_GARGALOVIC_RESPONSE_TO_OXIDIZED_PHOSPHOLIPIDS_RED_DN, human_GOBP_CELLULAR_RESPONSE_TO_LUTEINIZING_HORMONE_STIMULUS
mice_chrXF3	human_KEGG_MEDICUS_VARIANT_MUTATION_INACTIVATED_AXIN_TO_WNT_SIGNALING_PATHWAY, human_GOCC_COPII_VESICLE_COAT, human_GOBP_GRANULOCYTE_MACROPHAGE_COLONY_STIMULATING_FACTOR_PRODUCTION
mice_chrXF4
mice_chrXF5	human_GOCC_PRESYNAPTIC_ACTIVE_ZONE_MEMBRANE, human_KEGG_MEDICUS_REFERENCE_WNT_SIGNALING_MODULATION_LGR_RSPO, human_HP_UPPER_EXTREMITY_JOINT_DISLOCATION
mice_chrYA1	human_MIR8053, human_REACTOME_CHAPERONE_MEDIATED_AUTOPHAGY
mice_ABBUD_LIF_SIGNALING_1_DN	human_GOCC_FIBRINOGEN_COMPLEX, human_HP_INFERIOR_LENS_SUBLUXATION
mice_ABBUD_LIF_SIGNALING_1_UP	human_REACTOME_SYNTHESIS_SECRETION_AND_DEACYLATION_OF_GHRELIN, human_GOBP_CELLULAR_RESPONSE_TO_OXYGEN_LEVELS, human_YAGI_AML_WITH_INV_16_TRANSLOCATION
mice_AFFAR_YY1_TARGETS_DN	human_GOCC_PRC1_COMPLEX
mice_AFFAR_YY1_TARGETS_UP
mice_APRELIKOVA_BRCA1_TARGETS	human_HP_DECREASED_URINE_OUTPUT, human_GOMF_CCR6_CHEMOKINE_RECEPTOR_BINDING
mice_BAFNA_MUC4_TARGETS_UP	human_GOMF_DEOXYRIBONUCLEOTIDE_BINDING, human_GCM_TPT1, human_GOMF_TELETHONIN_BINDING, human_GOBP_NEGATIVE_REGULATION_OF_THYMOCYTE_APOPTOTIC_PROCESS, human_AP4_Q6
mice_BAKER_HEMATOPOESIS_STAT1_TARGETS	human_GOMF_HISTONE_H3_METHYLTRANSFERASE_ACTIVITY, human_GOBP_ALPHA_LINOLENIC_ACID_METABOLIC_PROCESS
mice_BAKER_HEMATOPOESIS_STAT5_TARGETS	human_MIR29B_1_5P, human_GOBP_RESPONSE_TO_DISACCHARIDE, human_GAVIN_PDE3B_TARGETS, human_GOBP_REGULATION_OF_OPSONIZATION, human_GOBP_MEMBRANE_TO_MEMBRANE_DOCKING
mice_BAKER_HEMATOPOIESIS_STAT3_TARGETS	human_GOBP_ACTIVATION_OF_GTPASE_ACTIVITY, human_GOBP_AMP_BIOSYNTHETIC_PROCESS
mice_BAKKER_FOXO3_TARGETS_DN	human_WP_GENES_TARGETED_BY_MIRNAS_IN_ADIPOCYTES, human_GOBP_NEGATIVE_REGULATION_OF_STEROL_TRANSPORT, human_HP_BILIARY_TRACT_NEOPLASM, human_GCM_SIRT2
mice_BAKKER_FOXO3_TARGETS_UP	human_SENGUPTA_NASOPHARYNGEAL_CARCINOMA_WITH_LMP1_UP
mice_BANG_VERTEPORFIN_ENDOMETRIAL_CANCER_CELLS_DN	human_CREB_Q4, human_GOMF_CHITINASE_ACTIVITY, human_LANDIS_BREAST_CANCER_PROGRESSION_DN, human_GOBP_MIRNA_METABOLIC_PROCESS
mice_BANG_VERTEPORFIN_ENDOMETRIAL_CANCER_CELLS_UP	human_KEGG_MEDICUS_VARIANT_AMPLIFIED_CDK4_TO_CELL_CYCLE_G1_S, human_WP_HFE_EFFECT_ON_HEPCIDIN_PRODUCTION
mice_BAUS_TFF2_TARGETS_DN	human_GOMF_PROTEIN_TYROSINE_SERINE_THREONINE_PHOSPHATASE_ACTIVITY, human_MIR9851_5P
mice_BAUS_TFF2_TARGETS_UP	human_ZAIDI_OSTEOBLAST_TRANSCRIPTION_FACTORS, human_ICHIBA_GRAFT_VERSUS_HOST_DISEASE_D7_DN
mice_BERENJENO_ROCK_SIGNALING_NOT_VIA_RHOA_DN	human_GOBP_LEUKOCYTE_DIFFERENTIATION, human_GOMF_CALCIUM_SENSITIVE_GUANYLATE_CYCLASE_ACTIVATOR_ACTIVITY, human_WP_RETT_SYNDROME_CAUSING_GENES
mice_BERENJENO_ROCK_SIGNALING_NOT_VIA_RHOA_UP	human_HERNANDEZ_ABERRANT_MITOSIS_BY_DOCETACEL_4NM_UP, human_REACTOME_CHOLESTEROL_BIOSYNTHESIS, human_MIR1258, human_GOMF_STRUCTURAL_MOLECULE_ACTIVITY
mice_BERENJENO_TRANSFORMED_BY_RHOA_DN	human_MIR1247_5P, human_MIR5590_5P, human_GOBP_ENDOPLASMIC_RETICULUM_TO_CYTOSOL_TRANSPORT, human_HP_ABNORMAL_LYMPHOCYTE_PROLIFERATION, human_GOBP_FAT_SOLUBLE_VITAMIN_CATABOLIC_PROCESS
mice_BERENJENO_TRANSFORMED_BY_RHOA_FOREVER_DN	human_GOBP_AMINO_SUGAR_BIOSYNTHETIC_PROCESS, human_GOBP_PROTEIN_SUMOYLATION, human_GOBP_ANTEROGRADE_AXONAL_TRANSPORT_OF_MITOCHONDRION, human_MIR6501_3P
mice_BERENJENO_TRANSFORMED_BY_RHOA_FOREVER_UP	human_GOBP_ANTEROGRADE_AXONAL_TRANSPORT_OF_MITOCHONDRION, human_HP_ANISOCYTOSIS, human_XU_RESPONSE_TO_TRETINOIN_AND_NSC682994_UP
mice_BERENJENO_TRANSFORMED_BY_RHOA_REVERSIBLY_DN
mice_BERENJENO_TRANSFORMED_BY_RHOA_REVERSIBLY_UP	human_GOBP_LYMPHOCYTE_MEDIATED_IMMUNITY, human_GOERING_BLOOD_HDL_CHOLESTEROL_QTL_TRANS, human_MONNIER_POSTRADIATION_TUMOR_ESCAPE_DN, human_SPIRA_SMOKERS_LUNG_CANCER_DN, human_WP_CHOLESTEROL_METABOLISM_WITH_BLOCH_AND_KANDUTSCH_RUSSELL_PATHWAYS
mice_BERENJENO_TRANSFORMED_BY_RHOA_UP
mice_BERGER_MBD2_TARGETS	human_GOMF_CALCIUM_SENSITIVE_GUANYLATE_CYCLASE_ACTIVATOR_ACTIVITY, human_GNF2_PECAM1, human_GOBP_AMINE_CATABOLIC_PROCESS, human_MCMURRAY_TP53_HRAS_COOPERATION_RESPONSE_UP
mice_BIERIE_INFLAMMATORY_RESPONSE_TGFB1	human_WP_HFE_EFFECT_ON_HEPCIDIN_PRODUCTION, human_HP_ATELECTASIS
mice_BILANGES_RAPAMYCIN_SENSITIVE_GENES
mice_BILANGES_RAPAMYCIN_SENSITIVE_VIA_TSC1_AND_TSC2	human_MYLLYKANGAS_AMPLIFICATION_HOT_SPOT_17, human_GOBP_ADENOSINE_TRANSPORT
mice_BILANGES_SERUM_AND_RAPAMYCIN_SENSITIVE_GENES	human_HP_ACHILLES_TENDON_CONTRACTURE, human_GOMF_OXIDOREDUCTASE_ACTIVITY_ACTING_ON_THE_ALDEHYDE_OR_OXO_GROUP_OF_DONORS, human_HP_ATELECTASIS
mice_BILANGES_SERUM_RESPONSE_TRANSLATION
mice_BILANGES_SERUM_SENSITIVE_GENES	human_GOBP_POSITIVE_REGULATION_OF_MACROPHAGE_DERIVED_FOAM_CELL_DIFFERENTIATION
mice_BILANGES_SERUM_SENSITIVE_VIA_TSC1	human_MIR6748_3P, human_TCGATGG_MIR213, human_MIR22_5P
mice_BILANGES_SERUM_SENSITIVE_VIA_TSC2	human_HP_LONG_EYELASHES, human_HP_INGUINAL_FRECKLING, human_KEGG_MEDICUS_VARIANT_BCL2_OVEREXPRESSION_TO_INTRINSIC_APOPTOTIC_PATHWAY
mice_BOCHKIS_FOXA2_TARGETS	human_HP_GENERALIZED_HYPERTRICHOSIS, human_MANALO_HYPOXIA_UP, human_KEGG_MEDICUS_VARIANT_AMPLIFIED_CDK4_TO_CELL_CYCLE_G1_S
mice_BORLAK_LIVER_CANCER_EGF_UP	human_HP_ABNORMALITY_OF_URINE_HOMEOSTASIS
mice_BOYLAN_MULTIPLE_MYELOMA_C_CLUSTER_DN	human_MIR6749_3P, human_FU_INTERACT_WITH_ALKBH8, human_GARY_CD5_TARGETS_DN
mice_BOYLAN_MULTIPLE_MYELOMA_C_CLUSTER_UP	human_WP_16P11_2_DISTAL_DELETION_SYNDROME, human_GOBP_SECONDARY_HEART_FIELD_SPECIFICATION, human_GOBP_REGULATION_OF_MITOCHONDRIAL_MRNA_STABILITY
mice_BOYLAN_MULTIPLE_MYELOMA_C_DN	human_KIM_PTEN_TARGETS_UP, human_HP_DENTAL_MALOCCLUSION, human_MIR197_3P, human_GOBP_REGULATION_OF_MRNA_3_END_PROCESSING
mice_BOYLAN_MULTIPLE_MYELOMA_C_D_DN	human_GOBP_RESPONSE_TO_REACTIVE_OXYGEN_SPECIES, human_GOBP_SISTER_CHROMATID_SEGREGATION, human_ZNF512_TARGET_GENES
mice_BOYLAN_MULTIPLE_MYELOMA_C_D_UP	human_GOMF_2_OXOGLUTARATE_DEPENDENT_DIOXYGENASE_ACTIVITY, human_GOCC_CELL_BODY_MEMBRANE, human_GOBP_TRICUSPID_VALVE_DEVELOPMENT
mice_BOYLAN_MULTIPLE_MYELOMA_C_UP	human_HP_CONVULSIVE_STATUS_EPILEPTICUS
mice_BOYLAN_MULTIPLE_MYELOMA_D_CLUSTER_DN	human_GOBP_PEPTIDYL_PROLINE_HYDROXYLATION_TO_4_HYDROXY_L_PROLINE, human_HP_ABNORMAL_CONJUGATE_EYE_MOVEMENT
mice_BOYLAN_MULTIPLE_MYELOMA_D_CLUSTER_UP	human_HP_ABNORMAL_CORONARY_ARTERY_MORPHOLOGY, human_MCMURRAY_TP53_HRAS_COOPERATION_RESPONSE_UP, human_HP_ABNORMAL_DRINKING_BEHAVIOR, human_BROWNE_HCMV_INFECTION_14HR_UP
mice_BOYLAN_MULTIPLE_MYELOMA_D_DN	human_MIR4290, human_GSE21033_CTRL_VS_POLYIC_STIM_DC_12H_UP, human_GOMF_MONOATOMIC_ION_TRANSMEMBRANE_TRANSPORTER_ACTIVITY, human_GOBP_MONOATOMIC_ANION_TRANSPORT, human_GOMF_NUCLEOBASE_TRANSMEMBRANE_TRANSPORTER_ACTIVITY
mice_BOYLAN_MULTIPLE_MYELOMA_D_UP	human_GOBP_POSITIVE_REGULATION_OF_PROTEIN_CONTAINING_COMPLEX_DISASSEMBLY, human_GOBP_POSITIVE_REGULATION_OF_PROTEIN_CONTAINING_COMPLEX_ASSEMBLY, human_MYLLYKANGAS_AMPLIFICATION_HOT_SPOT_9, human_chr14q11
mice_BOYLAN_MULTIPLE_MYELOMA_PCA1_DN	human_GOBP_NEGATIVE_REGULATION_OF_CYTOKINE_PRODUCTION_INVOLVED_IN_INFLAMMATORY_RESPONSE, human_MIR548B_3P, human_MODULE_124, human_ZNF544_TARGET_GENES, human_GOBP_UBIQUITIN_DEPENDENT_GLYCOPROTEIN_ERAD_PATHWAY
mice_BOYLAN_MULTIPLE_MYELOMA_PCA1_UP	human_GOBP_REGULATION_OF_MEGAKARYOCYTE_DIFFERENTIATION, human_KEGG_MEDICUS_REFERENCE_ANGII_AT1R_NOX2_SIGNALING_PATHWAY, human_GOBP_POSITIVE_REGULATION_OF_NITRIC_OXIDE_MEDIATED_SIGNAL_TRANSDUCTION, human_GOBP_REGULATION_OF_PROSTAGLANDIN_SECRETION
mice_BOYLAN_MULTIPLE_MYELOMA_PCA3_DN	human_MIR4513, human_NKX2_8_TARGET_GENES
mice_BOYLAN_MULTIPLE_MYELOMA_PCA3_UP	human_WP_GASTRIC_ACID_PRODUCTION, human_WP_GLIOBLASTOMA_SIGNALING_PATHWAYS, human_MIR4761_3P, human_MORF_PTPRR
mice_BRACHAT_RESPONSE_TO_CAMPTOTHECIN_DN	human_FOXJ2_TARGET_GENES, human_HP_CERVICAL_RIBS, human_MIR576_3P, human_GOBP_POST_EMBRYONIC_ANIMAL_ORGAN_MORPHOGENESIS
mice_BRACHAT_RESPONSE_TO_CAMPTOTHECIN_UP	human_KEGG_RETINOL_METABOLISM, human_CHAF1B_TARGET_GENES, human_GOBP_POSITIVE_REGULATION_OF_CD4_POSITIVE_ALPHA_BETA_T_CELL_ACTIVATION, human_MIR576_3P
mice_BRACHAT_RESPONSE_TO_CISPLATIN	human_HP_BITEMPORAL_HEMIANOPIA, human_GOBP_SRP_DEPENDENT_COTRANSLATIONAL_PROTEIN_TARGETING_TO_MEMBRANE_SIGNAL_SEQUENCE_RECOGNITION, human_HP_JOINT_CONTRACTURE_OF_THE_3RD_FINGER, human_GOBP_REGULATION_OF_HOMOTYPIC_CELL_CELL_ADHESION
mice_BRACHAT_RESPONSE_TO_METHOTREXATE_DN	human_MODULE_285
mice_BRACHAT_RESPONSE_TO_METHOTREXATE_UP	human_WP_GENES_TARGETED_BY_MIRNAS_IN_ADIPOCYTES, human_GOBP_ACTIN_MEDIATED_CELL_CONTRACTION, human_HP_OLIGOSACCHARIDURIA
mice_BREDEMEYER_RAG_SIGNALING_NOT_VIA_ATM_DN	human_TRIP13_TARGET_GENES, human_HP_IMMUNOLOGIC_HYPERSENSITIVITY, human_HP_INCREASED_GLUTAMINE_FAMILY_AMINO_ACID_LEVEL_IN_URINE
mice_BREDEMEYER_RAG_SIGNALING_NOT_VIA_ATM_UP	human_GOMF_DNA_HELICASE_ACTIVITY, human_HP_HYPERALDOSTERONISM, human_HP_FOAM_CELLS
mice_BREDEMEYER_RAG_SIGNALING_VIA_ATM_NOT_VIA_NFKB_DN	human_HP_ABNORMAL_ULNAR_METAPHYSIS_MORPHOLOGY, human_WP_PLATELET_MEDIATED_INTERACTIONS_WITH_VASCULAR_AND_CIRCULATING_CELLS
mice_BREDEMEYER_RAG_SIGNALING_VIA_ATM_NOT_VIA_NFKB_UP	human_ROYLANCE_BREAST_CANCER_16Q_COPY_NUMBER_UP
mice_BRIDEAU_IMPRINTED_GENES
mice_BROWN_MYELOID_CELL_DEVELOPMENT_DN	human_REACTOME_TRANSCRIPTIONAL_REGULATION_BY_RUNX3, human_ACAWYAAAG_UNKNOWN
mice_BROWN_MYELOID_CELL_DEVELOPMENT_UP	human_GOMF_L_LEUCINE_TRANSMEMBRANE_TRANSPORTER_ACTIVITY, human_GOMF_ISOCITRATE_DEHYDROGENASE_NAD_P_PLUS_ACTIVITY, human_GOBP_RESPONSE_TO_ENDOPLASMIC_RETICULUM_STRESS, human_REACTOME_REGULATION_OF_CDH11_GENE_TRANSCRIPTION
mice_BRUINS_UVC_RESPONSE_EARLY_LATE	human_GOBP_POSITIVE_REGULATION_OF_LEUKOCYTE_CELL_CELL_ADHESION, human_MIR624_3P, human_GOMF_HEXOSAMINIDASE_ACTIVITY
mice_BRUINS_UVC_RESPONSE_LATE	human_REACTOME_MRNA_CAPPING, human_REACTOME_AURKA_ACTIVATION_BY_TPX2, human_MODULE_358, human_REACTOME_ACETYLCHOLINE_BINDING_AND_DOWNSTREAM_EVENTS
mice_BRUINS_UVC_RESPONSE_MIDDLE	human_GOMF_HISTONE_ACETYLTRANSFERASE_BINDING, human_GOBP_ACTIN_FILAMENT_BASED_TRANSPORT, human_MIR6804_3P
mice_BRUINS_UVC_RESPONSE_VIA_TP53_GROUP_A	human_HP_EMG_CHRONIC_DENERVATION_SIGNS, human_GOCC_INTRACILIARY_TRANSPORT_PARTICLE, human_MIR506_3P
mice_BRUINS_UVC_RESPONSE_VIA_TP53_GROUP_C	human_MODULE_358, human_GOMF_ZINC_ION_BINDING, human_GOBP_POSITIVE_REGULATION_OF_LIPID_STORAGE, human_GOBP_DOUBLE_STRAND_BREAK_REPAIR_VIA_SINGLE_STRAND_ANNEALING
mice_BRUINS_UVC_RESPONSE_VIA_TP53_GROUP_D	human_HP_ATELECTASIS, human_MIR6734_5P, human_HP_FRONTAL_UPSWEEP_OF_HAIR
mice_BRUNO_HEMATOPOIESIS	human_GOBP_REGULATION_OF_PROTEIN_AUTOUBIQUITINATION, human_GOBP_VITAMIN_BIOSYNTHETIC_PROCESS, human_GOBP_G_PROTEIN_COUPLED_SEROTONIN_RECEPTOR_SIGNALING_PATHWAY
mice_BURTON_ADIPOGENESIS_1	human_chr6q27, human_PRKDC_TARGET_GENES
mice_BURTON_ADIPOGENESIS_10	human_GOBP_ADENOSINE_METABOLIC_PROCESS, human_WP_ARACHIDONATE_EPOXYGENASE_EPOXIDE_HYDROLASE, human_GOBP_ACTIN_FILAMENT_BASED_TRANSPORT
mice_BURTON_ADIPOGENESIS_11	human_GOCC_PRE_SNORNP_COMPLEX, human_HP_EEG_WITH_FOCAL_EPILEPTIFORM_DISCHARGES, human_GRAESSMANN_APOPTOSIS_BY_DOXORUBICIN_UP, human_GOBP_PROTEIN_AUTO_ADP_RIBOSYLATION
mice_BURTON_ADIPOGENESIS_12	human_REACTOME_ACETYLCHOLINE_BINDING_AND_DOWNSTREAM_EVENTS, human_MIR5684, human_GRAESSMANN_APOPTOSIS_BY_SERUM_DEPRIVATION_DN, human_GOBP_REGULATION_OF_SYSTEMIC_ARTERIAL_BLOOD_PRESSURE_BY_HORMONE, human_HP_CHOLESTEATOMA
mice_BURTON_ADIPOGENESIS_2	human_GOCC_SPLICEOSOMAL_TRI_SNRNP_COMPLEX, human_REACTOME_REGULATION_OF_GLUCOKINASE_BY_GLUCOKINASE_REGULATORY_PROTEIN, human_GOCC_U2_TYPE_CATALYTIC_STEP_2_SPLICEOSOME, human_NCX_01
mice_BURTON_ADIPOGENESIS_3	human_HP_ANISOCYTOSIS
mice_BURTON_ADIPOGENESIS_4	human_HP_BARREL_SHAPED_CHEST, human_BENPORATH_CYCLING_GENES, human_HP_ABNORMAL_SECOND_TOE_MORPHOLOGY
mice_BURTON_ADIPOGENESIS_5	human_GOBP_PROTEIN_PALMITOYLATION
mice_BURTON_ADIPOGENESIS_6	human_LEE_CALORIE_RESTRICTION_NEOCORTEX_DN, human_MIR1200, human_HOUNKPE_HOUSEKEEPING_GENES, human_GOMF_SOLUTE_INORGANIC_ANION_ANTIPORTER_ACTIVITY
mice_BURTON_ADIPOGENESIS_7	human_HP_ABNORMAL_SECOND_TOE_MORPHOLOGY, human_GOCC_TUBULAR_ENDOSOME, human_HP_ARTERIOSCLEROSIS, human_REACTOME_SURFACTANT_METABOLISM
mice_BURTON_ADIPOGENESIS_8	human_HP_ABNORMAL_GLUCOSE_HOMEOSTASIS, human_GOMF_HEPARAN_SULFATE_PROTEOGLYCAN_BINDING, human_GOBP_POSITIVE_REGULATION_OF_NITRIC_OXIDE_SYNTHASE_BIOSYNTHETIC_PROCESS, human_HP_ABNORMAL_LOWER_MOTOR_NEURON_MORPHOLOGY
mice_BURTON_ADIPOGENESIS_9	human_HP_CAPILLARY_MALFORMATION, human_HP_ATOPIC_DERMATITIS
mice_BURTON_ADIPOGENESIS_PEAK_AT_0HR	human_GOCC_PHOSPHATASE_COMPLEX, human_GOBP_POSITIVE_REGULATION_OF_CELL_ADHESION_MEDIATED_BY_INTEGRIN, human_REACTOME_REGULATION_OF_RUNX1_EXPRESSION_AND_ACTIVITY
mice_BURTON_ADIPOGENESIS_PEAK_AT_16HR
mice_BURTON_ADIPOGENESIS_PEAK_AT_24HR	human_HU_GENOTOXIC_DAMAGE_4HR, human_HP_AUTOIMMUNE_ANTIBODY_POSITIVITY
mice_BURTON_ADIPOGENESIS_PEAK_AT_2HR	human_RRAGTTGT_UNKNOWN, human_GOBP_ATF6_MEDIATED_UNFOLDED_PROTEIN_RESPONSE, human_GOBP_ASPARAGINE_METABOLIC_PROCESS
mice_BURTON_ADIPOGENESIS_PEAK_AT_8HR
mice_BYSTROEM_CORRELATED_WITH_IL5_DN	human_GOBP_MESODERM_DEVELOPMENT, human_KEGG_MEDICUS_REFERENCE_CROSSTALK_BETWEEN_EXTRINSIC_AND_INTRINSIC_APOPTOTIC_PATHWAYS, human_GOBP_PEPTIDYL_L_CYSTEINE_S_PALMITOYLATION, human_GOMF_G_PROTEIN_ALPHA_SUBUNIT_BINDING, human_GOBP_MIDBRAIN_DEVELOPMENT
mice_BYSTROEM_CORRELATED_WITH_IL5_UP	human_GOBP_CELL_CELL_JUNCTION_ASSEMBLY, human_GOBP_REGULATION_OF_RESPIRATORY_BURST, human_BIOCARTA_ERBB4_PATHWAY
mice_BYSTRYKH_HEMATOPOIESIS_STEM_CELL_AND_BRAIN_QTL_CIS	human_YAO_TEMPORAL_RESPONSE_TO_PROGESTERONE_CLUSTER_8, human_REACTOME_RAC2_GTPASE_CYCLE, human_REACTOME_NUCLEAR_RECEPTOR_TRANSCRIPTION_PATHWAY
mice_BYSTRYKH_HEMATOPOIESIS_STEM_CELL_AND_BRAIN_QTL_TRANS	human_GOMF_PEPTIDYL_PROLINE_DIOXYGENASE_ACTIVITY, human_GOBP_POSITIVE_REGULATION_OF_PHAGOCYTOSIS, human_GOBP_MUCOSA_ASSOCIATED_LYMPHOID_TISSUE_DEVELOPMENT, human_GOBP_MUCOCILIARY_CLEARANCE
mice_BYSTRYKH_HEMATOPOIESIS_STEM_CELL_FGF3	human_REACTOME_ZINC_EFFLUX_AND_COMPARTMENTALIZATION_BY_THE_SLC30_FAMILY, human_GOCC_INTERCALATED_DISC, human_MIR30D_5P
mice_BYSTRYKH_HEMATOPOIESIS_STEM_CELL_FLI1	human_MIR4776_3P, human_GOBP_RETINOL_METABOLIC_PROCESS
mice_BYSTRYKH_HEMATOPOIESIS_STEM_CELL_IL3RA	human_HP_INCREASED_CIRCULATING_INSULIN_LIKE_GROWTH_FACTOR_1_CONCENTRATION, human_WP_GLIOBLASTOMA_SIGNALING_PATHWAYS, human_HP_IMPAIRED_T_CELL_FUNCTION
mice_BYSTRYKH_HEMATOPOIESIS_STEM_CELL_QTL_CIS	human_KIM_LRRC3B_TARGETS, human_REACTOME_DEGRADATION_OF_THE_EXTRACELLULAR_MATRIX, human_WP_TRANSCRIPTION_FACTOR_REGULATION_IN_ADIPOGENESIS
mice_BYSTRYKH_HEMATOPOIESIS_STEM_CELL_QTL_TRANS	human_GOBP_SYNAPTIC_MEMBRANE_ADHESION, human_GOBP_SUPRAMOLECULAR_FIBER_ORGANIZATION, human_BIOCARTA_PITX2_PATHWAY, human_GOMF_P53_BINDING
mice_BYSTRYKH_HEMATOPOIESIS_STEM_CELL_RUNX1	human_HP_EMG_POSITIVE_SHARP_WAVES
mice_BYSTRYKH_HEMATOPOIESIS_STEM_CELL_SCP2_QTL_TRANS	human_GSE36888_STAT5_AB_KNOCKIN_VS_WT_TCELL_IL2_TREATED_6H_UP
mice_BYSTRYKH_SCP2_QTL	human_GSE42021_TCONV_PLN_VS_CD24HI_TCONV_THYMUS_UP
mice_CADWELL_ATG16L1_TARGETS_DN	human_GOBP_EXTRACELLULAR_VESICLE_BIOGENESIS, human_GSE42021_TCONV_PLN_VS_CD24HI_TCONV_THYMUS_UP
mice_CADWELL_ATG16L1_TARGETS_UP	human_GOBP_NEGATIVE_REGULATION_OF_CD4_POSITIVE_ALPHA_BETA_T_CELL_PROLIFERATION, human_KOMMAGANI_TP63_GAMMA_TARGETS
mice_CAIRO_LIVER_DEVELOPMENT_DN	human_HP_ABNORMALITY_OF_THE_ANTERIOR_FONTANELLE, human_HP_ABNORMALITY_OF_THE_AXILLARY_HAIR, human_REACTOME_FORMATION_OF_AXIAL_MESODERM, human_MORF_SP3
mice_CAIRO_LIVER_DEVELOPMENT_UP	human_PEART_HDAC_PROLIFERATION_CLUSTER_DN, human_HP_GONADOBLASTOMA
mice_CAIRO_PML_TARGETS_BOUND_BY_MYC_DN	human_GOMF_STRUCTURAL_CONSTITUENT_OF_POSTSYNAPTIC_ACTIN_CYTOSKELETON
mice_CAIRO_PML_TARGETS_BOUND_BY_MYC_UP	human_GOBP_PROTEIN_KINASE_C_SIGNALING, human_GOCC_SPERM_PLASMA_MEMBRANE
mice_CARDOSO_RESPONSE_TO_GAMMA_RADIATION_AND_3AB
mice_CASTELLANO_HRAS_AND_NRAS_TARGETS_DN	human_GOBP_SYNAPTIC_MEMBRANE_ADHESION
mice_CASTELLANO_HRAS_AND_NRAS_TARGETS_UP	human_WP_DEVELOPMENT_OF_PULMONARY_DENDRITIC_CELLS_AND_MACROPHAGE_SUBSETS, human_MORI_MATURE_B_LYMPHOCYTE_DN, human_GOMF_MHC_CLASS_I_PROTEIN_BINDING, human_BIOCARTA_TUBBY_PATHWAY
mice_CASTELLANO_HRAS_TARGETS_DN	human_HP_PREMATURE_OSTEOARTHRITIS, human_GSE24142_DN2_VS_DN3_THYMOCYTE_ADULT_DN, human_WP_TYPE_I_INTERFERON_INDUCTION_AND_SIGNALING_DURING_SARS_COV_2_INFECTION
mice_CASTELLANO_HRAS_TARGETS_UP
mice_CASTELLANO_NRAS_TARGETS_DN	human_MIR154_3P, human_GOBP_DOUBLE_STRAND_BREAK_REPAIR_VIA_SYNTHESIS_DEPENDENT_STRAND_ANNEALING, human_SCHLOSSER_SERUM_RESPONSE_UP
mice_CASTELLANO_NRAS_TARGETS_UP
mice_CHANGOLKAR_H2AFY_TARGETS_DN	human_MIR29B_1_5P, human_NIKOLSKY_BREAST_CANCER_12Q24_AMPLICON, human_GOMF_L_LEUCINE_TRANSMEMBRANE_TRANSPORTER_ACTIVITY, human_GOMF_CIS_REGULATORY_REGION_SEQUENCE_SPECIFIC_DNA_BINDING
mice_CHANGOLKAR_H2AFY_TARGETS_UP	human_chr20p12, human_GOBP_TOXIN_METABOLIC_PROCESS
mice_CHEBOTAEV_GR_TARGETS_DN	human_BIOCARTA_PDGF_PATHWAY, human_HP_ARACHNODACTYLY
mice_CHEBOTAEV_GR_TARGETS_UP	human_MIR6882_3P, human_MORF_PRKCA
mice_CHENG_TAF7L_TARGETS	human_SMID_BREAST_CANCER_LUMINAL_A_UP
mice_CHEN_ETV5_TARGETS_SERTOLI
mice_CHEN_ETV5_TARGETS_TESTIS	human_ZNF213_TARGET_GENES, human_MIR5192
mice_CHEN_LIVER_METABOLISM_QTL_CIS	human_HP_DENSE_CALCIFICATIONS_IN_THE_CEREBELLAR_DENTATE_NUCLEUS, human_HP_ABNORMALITY_OF_THE_AXILLARY_HAIR
mice_CHEN_METABOLIC_SYNDROM_NETWORK	human_GOBP_POSITIVE_REGULATION_OF_CD4_POSITIVE_ALPHA_BETA_T_CELL_PROLIFERATION
mice_CHEN_PDGF_TARGETS	human_GOMF_FATTY_ACID_BINDING, human_HP_ABNORMAL_CHOROID_PLEXUS_MORPHOLOGY, human_ELF5_TARGET_GENES, human_IIZUKA_LIVER_CANCER_PROGRESSION_G2_G3_DN
mice_CHESLER_BRAIN_D6MIT150_QTL_CIS	human_GOBP_HEPATOCYTE_GROWTH_FACTOR_RECEPTOR_SIGNALING_PATHWAY, human_GOBP_NEGATIVE_REGULATION_OF_APOPTOTIC_SIGNALING_PATHWAY, human_NABA_CORE_MATRISOME
mice_CHESLER_BRAIN_D6MIT150_QTL_TRANS
mice_CHESLER_BRAIN_HIGHEST_EXPRESSION	human_MODULE_287, human_MIR548AL, human_MIR532_3P
mice_CHESLER_BRAIN_HIGHEST_GENETIC_VARIANCE	human_GOBP_PROTEIN_LOCALIZATION_TO_ORGANELLE, human_GOBP_INTESTINAL_EPITHELIAL_STRUCTURE_MAINTENANCE, human_HP_HEPATIC_FAILURE
mice_CHESLER_BRAIN_QTL_CIS	human_FONTAINE_THYROID_TUMOR_UNCERTAIN_MALIGNANCY_DN
mice_CHESLER_BRAIN_QTL_TRANS	human_QI_HYPOXIA_TARGETS_OF_HIF1A_AND_FOXA2, human_HP_ABNORMALITY_OF_MASSETER_MUSCLE, human_MIR6854_5P, human_SA_REG_CASCADE_OF_CYCLIN_EXPR
mice_CHIARADONNA_NEOPLASTIC_TRANSFORMATION_CDC25_DN
mice_CHIARADONNA_NEOPLASTIC_TRANSFORMATION_CDC25_UP	human_GOBP_CELLULAR_RESPONSE_TO_FOLLICLE_STIMULATING_HORMONE_STIMULUS, human_GAVISH_3CA_METAPROGRAM_CD8_T_CELLS_INTERFERON, human_ZHONG_RESPONSE_TO_AZACITIDINE_AND_TSA_DN
mice_CHIARADONNA_NEOPLASTIC_TRANSFORMATION_KRAS_CDC25_DN	human_GOBP_CALCIUM_ACTIVATED_PHOSPHOLIPID_SCRAMBLING, human_GOMF_DESUMOYLASE_ACTIVITY
mice_CHIARADONNA_NEOPLASTIC_TRANSFORMATION_KRAS_CDC25_UP	human_GOCC_CCR4_NOT_CORE_COMPLEX, human_CTAGGAA_MIR384, human_MIR4698, human_HP_COLON_CANCER
mice_CHIARADONNA_NEOPLASTIC_TRANSFORMATION_KRAS_DN	human_GOBP_ALDEHYDE_CATABOLIC_PROCESS, human_GOBP_SYNAPTIC_MEMBRANE_ADHESION, human_GOBP_EPITHELIAL_CELL_PROLIFERATION, human_GOBP_PROTEIN_TETRAMERIZATION
mice_CHIARADONNA_NEOPLASTIC_TRANSFORMATION_KRAS_UP	human_GOBP_POSITIVE_REGULATION_OF_CELL_SUBSTRATE_JUNCTION_ORGANIZATION, human_WP_16P11_2_DISTAL_DELETION_SYNDROME
mice_CHYLA_CBFA2T3_TARGETS_DN	human_GOMF_TRACE_AMINE_RECEPTOR_ACTIVITY, human_HP_ABNORMAL_CIRCULATING_INTERFERON_CONCENTRATION, human_HP_DIARRHEA, human_HP_ABNORMAL_CIRCULATING_COPPER_CONCENTRATION
mice_CHYLA_CBFA2T3_TARGETS_UP	human_GOBP_TRANSCYTOSIS, human_REACTOME_SYNTHESIS_OF_5_EICOSATETRAENOIC_ACIDS, human_GOMF_ORGANIC_ACID_TRANSMEMBRANE_TRANSPORTER_ACTIVITY
mice_CLASPER_LYMPHATIC_VESSELS_DURING_METASTASIS_DN	human_GOMF_PURINE_NUCLEOTIDE_TRANSMEMBRANE_TRANSPORTER_ACTIVITY, human_MOOTHA_MITOCHONDRIA, human_HOFFMANN_LARGE_TO_SMALL_PRE_BII_LYMPHOCYTE_UP, human_GOBP_REGULATION_OF_ENDOCRINE_PROCESS
mice_CLASPER_LYMPHATIC_VESSELS_DURING_METASTASIS_UP
mice_COATES_MACROPHAGE_M1_VS_M2_DN	human_REACTOME_DNA_STRAND_ELONGATION
mice_COATES_MACROPHAGE_M1_VS_M2_UP	human_MIR146A_3P, human_KYNG_DNA_DAMAGE_BY_GAMMA_AND_UV_RADIATION, human_GOCC_INTRACILIARY_TRANSPORT_PARTICLE
mice_CUI_TCF21_TARGETS_2_DN
mice_CUI_TCF21_TARGETS_2_UP	human_MIR4272
mice_CUI_TCF21_TARGETS_DN	human_HP_INCREASED_PULMONARY_VASCULAR_RESISTANCE, human_HP_ABNORMAL_PUPIL_MORPHOLOGY, human_HP_INCREASED_MUSCLE_LIPID_CONTENT, human_GAVISH_3CA_METAPROGRAM_ENDOTHELIAL_ENDO_3
mice_CUI_TCF21_TARGETS_UP	human_GOBP_SYNAPTIC_SIGNALING, human_GOMF_INSULIN_RECEPTOR_SUBSTRATE_BINDING, human_GOBP_EPITHELIAL_CELL_FATE_COMMITMENT
mice_DARWICHE_PAPILLOMA_PROGRESSION_RISK	human_HP_ABNORMAL_CIRCULATING_VITAMIN_E_CONCENTRATION, human_MARKEY_RB1_CHRONIC_LOF_UP, human_REACTOME_REGULATION_OF_RUNX2_EXPRESSION_AND_ACTIVITY, human_MIR501_3P_MIR502_3P
mice_DARWICHE_PAPILLOMA_RISK_HIGH_DN	human_MIR6894_5P, human_NIKOLSKY_BREAST_CANCER_20Q12_Q13_AMPLICON
mice_DARWICHE_PAPILLOMA_RISK_HIGH_UP	human_HP_FULMINANT_HEPATIC_FAILURE, human_HP_ABNORMAL_HOMEOSTASIS
mice_DARWICHE_PAPILLOMA_RISK_LOW_DN	human_GOBP_TRANSEPITHELIAL_CHLORIDE_TRANSPORT, human_GOBP_ALPHA_BETA_T_CELL_PROLIFERATION, human_chr11q11
mice_DARWICHE_PAPILLOMA_RISK_LOW_UP	human_BLANCO_MELO_COVID19_SARS_COV_2_INFECTION_CALU3_CELLS_UP, human_MIR650, human_NIKOLSKY_BREAST_CANCER_20Q12_Q13_AMPLICON
mice_DARWICHE_SKIN_TUMOR_PROMOTER_DN	human_MIR4668_3P, human_REACTOME_DEFECTIVE_CSF2RB_CAUSES_SMDP5, human_MIR4482_5P
mice_DARWICHE_SKIN_TUMOR_PROMOTER_UP	human_MULLIGHAN_NPM1_SIGNATURE_3_DN, human_GOBP_REGULATION_OF_MEMBRANE_DEPOLARIZATION
mice_DARWICHE_SQUAMOUS_CELL_CARCINOMA_DN	human_MORF_RAB6A, human_MODULE_65, human_GOBP_NEGATIVE_REGULATION_OF_ORGANELLE_ORGANIZATION
mice_DARWICHE_SQUAMOUS_CELL_CARCINOMA_UP	human_HP_ABNORMAL_ANTERIOR_CHAMBER_MORPHOLOGY
mice_DAWSON_METHYLATED_IN_LYMPHOMA_TCL1
mice_DELACROIX_RARG_BOUND_MEF
mice_DELACROIX_RAR_BOUND_ES	human_HP_NIGHT_SWEATS, human_GOMF_IMMUNOGLOBULIN_BINDING, human_HP_STUTTERING, human_MIR4429
mice_DELACROIX_RAR_TARGETS_DN	human_HP_DELIRIUM, human_chr20p12, human_GOCC_SEH1_ASSOCIATED_COMPLEX, human_HP_DEEP_PLANTAR_CREASES
mice_DELACROIX_RAR_TARGETS_UP	human_BIOCARTA_EIF4_PATHWAY, human_MIR4276
mice_DELASERNA_MYOD_TARGETS_DN	human_GOBP_NEGATIVE_REGULATION_OF_MEMBRANE_PROTEIN_ECTODOMAIN_PROTEOLYSIS
mice_DELASERNA_MYOD_TARGETS_UP	human_HP_ABNORMAL_ANTERIOR_CHAMBER_MORPHOLOGY, human_HP_DEEP_PLANTAR_CREASES, human_HP_DIASTEMA
mice_DELASERNA_TARGETS_OF_MYOD_AND_SMARCA4	human_GOCC_HISTONE_DEACETYLASE_COMPLEX, human_HP_ABNORMALITY_OF_EXOCRINE_PANCREAS_PHYSIOLOGY, human_REACTOME_DEATH_RECEPTOR_SIGNALING, human_GOBP_SENSORY_PERCEPTION_OF_SOUR_TASTE
mice_DURAND_STROMA_NS_UP	human_MODULE_65, human_HP_DELIRIUM
mice_DURAND_STROMA_S_UP	human_GOBP_NEGATIVE_REGULATION_OF_POTASSIUM_ION_TRANSMEMBRANE_TRANSPORT, human_GCM_Q2
mice_DURCHDEWALD_SKIN_CARCINOGENESIS_DN	human_WP_15Q25_COPY_NUMBER_VARIATION
mice_DURCHDEWALD_SKIN_CARCINOGENESIS_UP	human_HEDENFALK_BREAST_CANCER_BRACX_DN, human_HP_GLOMERULAR_SUBEPITHELIAL_DEPOSITS, human_HP_ABNORMALITY_OF_THE_OVARY
mice_ELLWOOD_MYC_TARGETS_DN	human_MIR509_3_5P
mice_ELLWOOD_MYC_TARGETS_UP	human_GOBP_REGULATION_OF_TRANSLATION_INITIATION_IN_RESPONSE_TO_ENDOPLASMIC_RETICULUM_STRESS, human_HP_HALLUX_VARUS, human_GOMF_CARBOXY_LYASE_ACTIVITY, human_SONG_TARGETS_OF_IE86_CMV_PROTEIN
mice_FOSTER_KDM1A_TARGETS_DN	human_HP_ABNORMALITY_OF_CARTILAGE_OF_EXTERNAL_EAR, human_ZNF213_TARGET_GENES
mice_FOSTER_KDM1A_TARGETS_UP	human_SESTO_RESPONSE_TO_UV_C7
mice_FOSTER_TOLERANT_MACROPHAGE_DN
mice_FOSTER_TOLERANT_MACROPHAGE_UP	human_MIR1908_5P, human_ZHANG_RESPONSE_TO_IKK_INHIBITOR_AND_TNF_UP, human_GOBP_RESPONSE_TO_PROTOZOAN
mice_FUJIWARA_PARK2_HEPATOCYTE_PROLIFERATION_DN	human_HP_ABNORMAL_CIRCULATING_PHYTANIC_ACID_CONCENTRATION
mice_FUJIWARA_PARK2_HEPATOCYTE_PROLIFERATION_UP	human_GOBP_POSITIVE_REGULATION_OF_NERVOUS_SYSTEM_DEVELOPMENT, human_MIR146A_3P, human_HP_ALLERGY, human_HP_APLASIA_HYPOPLASIA_OF_THE_LENS
mice_FUJIWARA_PARK2_IN_LIVER_CANCER_DN	human_GGTAACC_MIR4095P, human_GOBP_AUTOPHAGOSOME_ORGANIZATION, human_GOCC_DENSE_CORE_GRANULE_MEMBRANE, human_GOBP_NEGATIVE_REGULATION_OF_GENE_EXPRESSION_VIA_CPG_ISLAND_METHYLATION
mice_FUJIWARA_PARK2_IN_LIVER_CANCER_UP	human_PALOMERO_GSI_SENSITIVITY_UP, human_PID_CONE_PATHWAY, human_MIR4652_3P
mice_FUKUSHIMA_TNFSF11_TARGETS	human_chr5q11, human_HP_DISTAL_LOWER_LIMB_MUSCLE_WEAKNESS
mice_GALIE_TUMOR_ANGIOGENESIS	human_HP_GLOSSITIS
mice_GALIE_TUMOR_STEMNESS_GENES
mice_GALINDO_IMMUNE_RESPONSE_TO_ENTEROTOXIN	human_MIR5197_5P, human_GSE27786_LIN_NEG_VS_ERYTHROBLAST_UP, human_GSE43955_TH0_VS_TGFB_IL6_TH17_ACT_CD4_TCELL_42H_DN, human_GSE40666_NAIVE_VS_EFFECTOR_CD8_TCELL_WITH_IFNA_STIM_90MIN_DN
mice_GAUSSMANN_MLL_AF4_FUSION_TARGETS_A_DN	human_GSE29618_MONOCYTE_VS_PDC_DAY7_FLU_VACCINE_DN, human_REACTOME_HIV_TRANSCRIPTION_INITIATION, human_GSE27786_LIN_NEG_VS_CD4_TCELL_UP, human_MIR519A_2_5P_MIR520B_5P
mice_GAUSSMANN_MLL_AF4_FUSION_TARGETS_A_UP
mice_GAUSSMANN_MLL_AF4_FUSION_TARGETS_B_DN	human_MYLLYKANGAS_AMPLIFICATION_HOT_SPOT_23, human_GOBP_REGULATION_OF_CORTICOSTEROID_HORMONE_SECRETION
mice_GAUSSMANN_MLL_AF4_FUSION_TARGETS_B_UP	human_REACTOME_REGULATED_NECROSIS, human_MODULE_9, human_MARSON_BOUND_BY_E2F4_UNSTIMULATED, human_GOMF_PROTEIN_PHOSPHATASE_2B_BINDING
mice_GAUSSMANN_MLL_AF4_FUSION_TARGETS_C_DN	human_GOMF_PHOSPHOLIPASE_C_ACTIVITY, human_MIR4496, human_GOBP_L_SERINE_BIOSYNTHETIC_PROCESS, human_GOMF_WW_DOMAIN_BINDING
mice_GAUSSMANN_MLL_AF4_FUSION_TARGETS_C_UP	human_GOMF_INTEGRIN_BINDING, human_HP_ABNORMAL_RENAL_MEDULLA_MORPHOLOGY, human_GOMF_PYRUVATE_TRANSMEMBRANE_TRANSPORTER_ACTIVITY
mice_GAUSSMANN_MLL_AF4_FUSION_TARGETS_D_DN	human_HP_ABNORMAL_ACTIVITY_OF_MITOCHONDRIAL_RESPIRATORY_CHAIN, human_GOBP_RNA_IMPORT_INTO_MITOCHONDRION, human_GOBP_CELL_CELL_ADHESION_MEDIATED_BY_CADHERIN, human_GOBP_SECONDARY_METABOLIC_PROCESS
mice_GAUSSMANN_MLL_AF4_FUSION_TARGETS_D_UP	human_REACTOME_ROS_AND_RNS_PRODUCTION_IN_PHAGOCYTES, human_REACTOME_SYNTHESIS_OF_DNA, human_MEINHOLD_OVARIAN_CANCER_LOW_GRADE_DN, human_HOXB4_TARGET_GENES
mice_GAUSSMANN_MLL_AF4_FUSION_TARGETS_E_DN	human_HP_BRONCHOCONSTRICTION, human_HP_BONE_MARROW_HYPERCELLULARITY, human_GOBP_NEGATIVE_REGULATION_OF_ANTIGEN_PROCESSING_AND_PRESENTATION, human_REACTOME_ERBB2_REGULATES_CELL_MOTILITY
mice_GAUSSMANN_MLL_AF4_FUSION_TARGETS_E_UP	human_HP_CHOLESTATIC_LIVER_DISEASE
mice_GAUSSMANN_MLL_AF4_FUSION_TARGETS_F_DN	human_DESCARTES_MAIN_FETAL_BRONCHIOLAR_AND_ALVEOLAR_EPITHELIAL_CELLS, human_HP_ABNORMALITY_OF_THE_ORBITAL_REGION
mice_GAUSSMANN_MLL_AF4_FUSION_TARGETS_F_UP	human_GOMF_INSULIN_RECEPTOR_SUBSTRATE_BINDING, human_REACTOME_SENSING_OF_DNA_DOUBLE_STRAND_BREAKS
mice_GAUSSMANN_MLL_AF4_FUSION_TARGETS_G_DN
mice_GAUSSMANN_MLL_AF4_FUSION_TARGETS_G_UP	human_MIR561_3P, human_GOBP_ACTIN_MEDIATED_CELL_CONTRACTION, human_NAKAYA_MYELOID_DENDRITIC_CELL_FLUARIX_FLUVIRIN_AGE_18_50YO_7DY_DN, human_AP1_Q6
mice_GAVIN_FOXP3_TARGETS_CLUSTER_P2	human_GOBP_MODIFIED_AMINO_ACID_TRANSPORT, human_GOMF_INSULIN_RECEPTOR_SUBSTRATE_BINDING, human_GOBP_PHOSPHATIDIC_ACID_METABOLIC_PROCESS
mice_GAVIN_FOXP3_TARGETS_CLUSTER_P3	human_GOBP_C21_STEROID_HORMONE_BIOSYNTHETIC_PROCESS
mice_GAVIN_FOXP3_TARGETS_CLUSTER_P4	human_GAVISH_3CA_METAPROGRAM_FIBROBLASTS_PERICYTE_LIKE, human_MIR4739, human_GOMF_PHOSPHATASE_REGULATOR_ACTIVITY
mice_GAVIN_FOXP3_TARGETS_CLUSTER_P6
mice_GAVIN_FOXP3_TARGETS_CLUSTER_P7	human_HP_PREMATURE_OSTEOARTHRITIS
mice_GAVIN_FOXP3_TARGETS_CLUSTER_T4	human_GOBP_REGULATION_OF_OPSONIZATION, human_MODULE_278, human_GAUSSMANN_MLL_AF4_FUSION_TARGETS_A_UP
mice_GAVIN_FOXP3_TARGETS_CLUSTER_T7	human_WP_MELATONIN_METABOLISM_AND_EFFECTS, human_GOMF_AMINO_ACID_PROTON_SYMPORTER_ACTIVITY, human_HP_ABNORMAL_HEPATIC_ECHOGENICITY
mice_GAVIN_IL2_RESPONSIVE_FOXP3_TARGETS_DN	human_GNF2_CEBPA, human_GOBP_ACTIVATION_OF_GTPASE_ACTIVITY, human_NOUZOVA_TRETINOIN_AND_H4_ACETYLATION
mice_GAVIN_IL2_RESPONSIVE_FOXP3_TARGETS_UP
mice_GAVIN_PDE3B_TARGETS	human_GOMF_MAP_KINASE_KINASE_KINASE_KINASE_ACTIVITY, human_MYB_Q3, human_KEGG_MEDICUS_REFERENCE_REGULATION_OF_TNF_NFKB_SIGNALING_PATHWAY_LUBAC_MEDIATED_LINEAR_UBIQUITINATION
mice_GAZIN_EPIGENETIC_SILENCING_BY_KRAS	human_SHIPP_DLBCL_VS_FOLLICULAR_LYMPHOMA_DN, human_REACTOME_CALNEXIN_CALRETICULIN_CYCLE, human_NAKAMURA_LUNG_CANCER
mice_GERHOLD_ADIPOGENESIS_DN	human_MIR4694_5P, human_GOBP_PROTEIN_K11_LINKED_UBIQUITINATION
mice_GERHOLD_ADIPOGENESIS_UP	human_MIR4738_3P, human_GOBP_RIBONUCLEOSIDE_DIPHOSPHATE_CATABOLIC_PROCESS
mice_GERHOLD_RESPONSE_TO_TZD_DN	human_LINDGREN_BLADDER_CANCER_CLUSTER_3_DN, human_GOCC_N_TERMINAL_PROTEIN_ACETYLTRANSFERASE_COMPLEX, human_WAMUNYOKOLI_OVARIAN_CANCER_GRADES_1_2_DN, human_WAKABAYASHI_ADIPOGENESIS_PPARG_BOUND_8D, human_UZONYI_RESPONSE_TO_LEUKOTRIENE_AND_THROMBIN
mice_GERHOLD_RESPONSE_TO_TZD_UP
mice_GERY_CEBP_TARGETS	human_MIR4636
mice_GESERICK_TERT_TARGETS_DN	human_GOBP_NEGATIVE_REGULATION_OF_INTERLEUKIN_8_PRODUCTION
mice_GIBBONS_GENETIC_MOUSE_MODEL_LUNG_ADENOCARCINOMA_DOWN_IN_METASTASIS
mice_GIBBONS_GENETIC_MOUSE_MODEL_LUNG_ADENOCARCINOMA_UP_IN_METASTASIS
mice_GLINSKY_CANCER_DEATH_UP	human_BIOCARTA_PITX2_PATHWAY, human_HP_APLASIA_HYPOPLASIA_OF_THE_UVULA
mice_GOBERT_CORE_OLIGODENDROCYTE_DIFFERENTIATION	human_HEDENFALK_BREAST_CANCER_BRACX_UP, human_HEBERT_MATRISOME_TNBC_LUNG_METASTASIS, human_GRANDVAUX_IFN_RESPONSE_NOT_VIA_IRF3, human_GOMF_TRIPLET_CODON_AMINO_ACID_ADAPTOR_ACTIVITY
mice_GOBERT_OLIGODENDROCYTE_DIFFERENTIATION_DN	human_TGCACGA_MIR517A_MIR517C, human_REACTOME_FGFR1_LIGAND_BINDING_AND_ACTIVATION
mice_GOBERT_OLIGODENDROCYTE_DIFFERENTIATION_UP	human_MIR196B_3P, human_GOMF_UBIQUITIN_LIGASE_COMPLEX_SCAFFOLD_ACTIVITY, human_HP_ABNORMALITY_OF_THE_CALF_MUSCULATURE, human_GOMF_CELL_MATRIX_ADHESION_MEDIATOR_ACTIVITY
mice_GOLDRATH_ANTIGEN_RESPONSE	human_CHESLER_BRAIN_QTL_TRANS, human_HP_ABNORMAL_PELVIS_BONE_OSSIFICATION, human_MIR11401, human_PID_ERBB_NETWORK_PATHWAY
mice_GOLDRATH_HOMEOSTATIC_PROLIFERATION	human_TCF11_01, human_GOBP_PROTEIN_MONOUBIQUITINATION
mice_GOLDRATH_IMMUNE_MEMORY
mice_GOTZMANN_EPITHELIAL_TO_MESENCHYMAL_TRANSITION_DN	human_CACGTTT_MIR302A, human_HP_BROAD_NECK, human_GOBP_INFLAMMATORY_RESPONSE_TO_ANTIGENIC_STIMULUS, human_HP_CENTRAL_HYPOTHYROIDISM
mice_GOTZMANN_EPITHELIAL_TO_MESENCHYMAL_TRANSITION_UP
mice_GRAESSMANN_APOPTOSIS_BY_DOXORUBICIN_DN
mice_GRAESSMANN_APOPTOSIS_BY_DOXORUBICIN_UP	human_GOMF_RIBONUCLEASE_P_ACTIVITY, human_MIR103A_2_5P
mice_GRAESSMANN_APOPTOSIS_BY_SERUM_DEPRIVATION_DN	human_HP_ABNORMALITY_OF_THE_TONGUE_MUSCLE, human_BIOCARTA_IL2RB_PATHWAY, human_HP_INSISTENCE_ON_SAMENESS
mice_GRAESSMANN_APOPTOSIS_BY_SERUM_DEPRIVATION_UP	human_GOBP_LIPID_DROPLET_ORGANIZATION, human_GOMF_NUCLEAR_RECEPTOR_COACTIVATOR_ACTIVITY, human_MIR6769A_3P, human_GOBP_CELL_ACTIVATION
mice_GRAESSMANN_RESPONSE_TO_MC_AND_DOXORUBICIN_DN	human_GOBP_5S_CLASS_RRNA_TRANSCRIPTION_BY_RNA_POLYMERASE_III, human_GOMF_OXIDOREDUCTASE_ACTIVITY_ACTING_ON_THE_CH_CH_GROUP_OF_DONORS_OXYGEN_AS_ACCEPTOR, human_CYCLIN_D1_UP.V1_UP
mice_GRAESSMANN_RESPONSE_TO_MC_AND_DOXORUBICIN_UP	human_HP_ABNORMALITY_OF_THE_PROXIMAL_PHALANX_OF_THE_5TH_FINGER, human_MIR1229_5P, human_HP_ABNORMALITY_OF_ENTERIC_NERVOUS_SYSTEM_MORPHOLOGY, human_GOBP_OXIDATIVE_RNA_DEMETHYLATION
mice_GRAESSMANN_RESPONSE_TO_MC_AND_SERUM_DEPRIVATION_DN	human_GOBP_TRANSEPITHELIAL_CHLORIDE_TRANSPORT
mice_GRAESSMANN_RESPONSE_TO_MC_AND_SERUM_DEPRIVATION_UP
mice_GREENBAUM_E2A_TARGETS_DN	human_SMID_BREAST_CANCER_NORMAL_LIKE_UP
mice_GREENBAUM_E2A_TARGETS_UP	human_GOBP_GLYCEROL_TRANSMEMBRANE_TRANSPORT, human_GOMF_HEPARAN_SULFATE_GLUCOSAMINE_3_SULFOTRANSFERASE_1_ACTIVITY
mice_GROSS_ELK3_TARGETS_DN	human_GNF2_RRM2, human_HP_KYPHOSIS, human_MIR485_5P, human_MODULE_368
mice_GROSS_ELK3_TARGETS_UP	human_GOMF_QUINONE_BINDING, human_HP_ABNORMALITY_OF_THYROID_PHYSIOLOGY, human_GRAESSMANN_APOPTOSIS_BY_DOXORUBICIN_UP, human_HP_ABNORMAL_ARM_SPAN, human_GOBP_EPINEPHRINE_TRANSPORT
mice_GROSS_HIF1A_TARGETS_UP	human_MIR6820_3P
mice_GROSS_HYPOXIA_VIA_ELK3_AND_HIF1A_DN	human_HP_CLONUS
mice_GROSS_HYPOXIA_VIA_ELK3_AND_HIF1A_UP	human_REACTOME_STING_MEDIATED_INDUCTION_OF_HOST_IMMUNE_RESPONSES, human_REACTOME_SENSORY_PERCEPTION_OF_TASTE, human_HP_ABNORMALITY_OF_VITAMIN_D_METABOLISM
mice_GROSS_HYPOXIA_VIA_ELK3_DN	human_GOBP_REGULATION_OF_MUSCLE_ADAPTATION, human_REACTOME_PROCESSIVE_SYNTHESIS_ON_THE_LAGGING_STRAND, human_REACTOME_TNFR1_INDUCED_PROAPOPTOTIC_SIGNALING
mice_GROSS_HYPOXIA_VIA_ELK3_ONLY_DN	human_GOBP_NEGATIVE_REGULATION_OF_SUBSTRATE_ADHESION_DEPENDENT_CELL_SPREADING
mice_GROSS_HYPOXIA_VIA_ELK3_ONLY_UP	human_HP_EXERCISE_INDUCED_MUSCLE_CRAMPS, human_GSE8384_CTRL_VS_B_ABORTUS_4H_MAC_CELL_LINE_DN
mice_GROSS_HYPOXIA_VIA_ELK3_UP	human_GOMF_ACETYLCHOLINE_GATED_MONOATOMIC_CATION_SELECTIVE_CHANNEL_ACTIVITY, human_MEF2D_TARGET_GENES, human_HP_ABNORMAL_HEMOGLOBIN, human_GOCC_ENDOSOME_LUMEN
mice_GROSS_HYPOXIA_VIA_HIF1A_DN	human_chr12q23, human_chr12p11
mice_GROSS_HYPOXIA_VIA_HIF1A_ONLY	human_GOBP_MYOTUBE_DIFFERENTIATION, human_KEGG_MEDICUS_PATHOGEN_KSHV_LANA_TO_WNT_SIGNALING_PATHWAY, human_HP_CEREBRAL_HAMARTOMA, human_GOCC_GLYCOPROTEIN_IB_IX_V_COMPLEX
mice_GUILLAUMOND_KLF10_TARGETS_DN
mice_GUILLAUMOND_KLF10_TARGETS_UP
mice_GUO_HEX_TARGETS_DN	human_GOBP_REGULATION_OF_MAST_CELL_CHEMOTAXIS, human_HP_FOCAL_AUTONOMIC_SEIZURE
mice_GUO_HEX_TARGETS_UP
mice_GUO_TARGETS_OF_IRS1_AND_IRS2
mice_HANSON_HRAS_SIGNALING_VIA_NFKB	human_MIR5010_5P, human_KEGG_RIBOFLAVIN_METABOLISM, human_MIF1_01, human_HP_BABINSKI_SIGN
mice_HAN_JNK_SINGALING_DN	human_GOBP_POSITIVE_REGULATION_OF_CIRCADIAN_RHYTHM, human_GOBP_VESICLE_MEDIATED_CHOLESTEROL_TRANSPORT
mice_HAN_JNK_SINGALING_UP	human_HP_CUTIS_MARMORATA
mice_HARRIS_BRAIN_CANCER_PROGENITORS	human_REACTOME_SENSORY_PERCEPTION_OF_TASTE
mice_HASEGAWA_TUMORIGENESIS_BY_RET_C634R	human_GOMF_OXIDOREDUCTASE_ACTIVITY_ACTING_ON_PAIRED_DONORS_WITH_INCORPORATION_OR_REDUCTION_OF_MOLECULAR_OXYGEN_NAD_P_H_AS_ONE_DONOR_AND_INCORPORATION_OF_ONE_ATOM_OF_OXYGEN, human_GOBP_ECTOPIC_GERM_CELL_PROGRAMMED_CELL_DEATH, human_KEGG_GLYCOSAMINOGLYCAN_BIOSYNTHESIS_HEPARAN_SULFATE
mice_HESS_TARGETS_OF_HOXA9_AND_MEIS1_DN
mice_HESS_TARGETS_OF_HOXA9_AND_MEIS1_UP	human_GOBP_POSITIVE_REGULATION_OF_MONOATOMIC_ION_TRANSPORT
mice_HEVNER_CORTEX_APICAL_AND_BASAL_INTERMEDIATE_PROGENITOR_CELLS	human_GOBP_G_PROTEIN_COUPLED_PURINERGIC_NUCLEOTIDE_RECEPTOR_SIGNALING_PATHWAY, human_MIR12120
mice_HEVNER_CORTEX_APICAL_INTERMEDIATE_PROGENITOR_CELLS	human_GOBP_REGULATION_OF_SMOOTHENED_SIGNALING_PATHWAY_INVOLVED_IN_DORSAL_VENTRAL_NEURAL_TUBE_PATTERNING, human_GOMF_IRON_ION_BINDING, human_HP_ABNORMAL_CORNEAL_EPITHELIUM_MORPHOLOGY
mice_HEVNER_CORTEX_BASAL_INTERMEDIATE_PROGENITOR_CELLS	human_HOLLEMAN_PREDNISOLONE_RESISTANCE_ALL_DN, human_GOMF_HISTONE_H3K9ME2_METHYLTRANSFERASE_ACTIVITY, human_GOBP_PROTEIN_INSERTION_INTO_ER_MEMBRANE, human_GOBP_NEGATIVE_REGULATION_OF_HORMONE_BIOSYNTHETIC_PROCESS, human_GAVISH_3CA_METAPROGRAM_FIBROBLASTS_CAF_4
mice_HEVNER_CORTEX_CAJAL_RETZIUS_CELLS	human_GSE17721_0.5H_VS_4H_CPG_BMDC_UP, human_GSE1460_INTRATHYMIC_T_PROGENITOR_VS_DP_THYMOCYTE_UP
mice_HEVNER_CORTEX_CAUDAL_CORTICAL_PLATE	human_MIR6748_3P, human_GOBP_REGULATION_OF_DNA_BINDING, human_GOBP_PEPTIDE_TRANSPORT
mice_HEVNER_CORTEX_CAUDAL_INTERMEDIATE_ZONE	human_WP_PRIMARY_OVARIAN_INSUFFICIENCY, human_GOBP_INNER_CELL_MASS_CELL_DIFFERENTIATION
mice_HEVNER_CORTEX_CAUDAL_SUBVENTRICULAR_ZONE	human_GOBP_POSITIVE_REGULATION_OF_VITAMIN_D_RECEPTOR_SIGNALING_PATHWAY, human_KEGG_MEDICUS_REFERENCE_FGF_FGFR_PI3K_SIGNALING_PATHWAY, human_HP_EPIDIDYMITIS
mice_HEVNER_CORTEX_CAUDAL_VENTRICULAR_ZONE	human_HP_FRONTAL_BALDING, human_MIR5192, human_HP_ABNORMAL_CIRCULATING_INSULIN_CONCENTRATION, human_REACTOME_DNA_REPLICATION_PRE_INITIATION
mice_HEVNER_CORTEX_COMMITTED_TO_CALLOSAL_PROJECTION_NEURON_FATE	human_GOBP_REGULATION_OF_GROWTH, human_WUNDER_INFLAMMATORY_RESPONSE_AND_CHOLESTEROL_DN, human_HP_INCREASED_RED_BLOOD_CELL_MASS
mice_HEVNER_CORTEX_COMMITTED_TO_CORTICOTHALAMIC_PROJECTION_NEURON_FATE	human_ZNF512B_TARGET_GENES, human_KEGG_STEROID_BIOSYNTHESIS, human_GOMF_HISTONE_METHYLTRANSFERASE_ACTIVITY
mice_HEVNER_CORTEX_COMMITTED_TO_SUBCEREBRAL_PROJECTION_NEURON_FATE	human_GOBP_REGULATION_OF_ATP_DEPENDENT_ACTIVITY, human_GOBP_CIRCADIAN_SLEEP_WAKE_CYCLE
mice_HEVNER_CORTEX_CORTICAL_HEM	human_KEGG_MEDICUS_PATHOGEN_HIV_GP120_TO_TNF_NFKB_SIGNALING_PATHWAY, human_HP_ABNORMAL_UPPER_MOTOR_NEURON_MORPHOLOGY, human_REACTOME_GERM_LAYER_FORMATION_AT_GASTRULATION, human_SMITH_TERT_TARGETS_DN
mice_HEVNER_CORTEX_G1_S_PHASE	human_YNTTTNNNANGCARM_UNKNOWN, human_REACTOME_REGULATION_OF_SIGNALING_BY_NODAL, human_HP_ABNORMAL_INFERIOR_VENA_CAVA_MORPHOLOGY
mice_HEVNER_CORTEX_INTERNEURON_PRECURSOR_CELLS	human_GOMF_SIGNALING_RECEPTOR_INHIBITOR_ACTIVITY, human_GOBP_INNER_CELL_MASS_CELL_DIFFERENTIATION, human_REACTOME_ACTIVATED_NTRK3_SIGNALS_THROUGH_PI3K
mice_HEVNER_CORTEX_NEURAL_STEM_AND_PROGENITOR_CELLS	human_GOBP_CELL_VOLUME_HOMEOSTASIS, human_HSF_Q6
mice_HEVNER_CORTEX_NEURAL_STEM_CELLS	human_REACTOME_PI3K_AKT_SIGNALING_IN_CANCER, human_REACTOME_LISTERIA_MONOCYTOGENES_ENTRY_INTO_HOST_CELLS, human_REACTOME_CALCITONIN_LIKE_LIGAND_RECEPTORS
mice_HEVNER_CORTEX_PROLIFERATING_CELLS	human_HP_ANOREXIA
mice_HEVNER_CORTEX_QUIESCENCE	human_HP_DUPLICATED_COLLECTING_SYSTEM, human_GOBP_POSITIVE_REGULATION_OF_SPHINGOLIPID_BIOSYNTHETIC_PROCESS
mice_HEVNER_CORTEX_RADIAL_GLIA_PROGENITORS	human_HP_AREFLEXIA, human_BIOCARTA_LYMPHOCYTE_PATHWAY, human_GOMF_CALCIUM_INDEPENDENT_PHOSPHOLIPASE_A2_ACTIVITY
mice_HEVNER_CORTEX_ROSTRAL_CORTICAL_PLATE	human_GOBP_EPITHELIAL_CELL_FATE_COMMITMENT, human_GOBP_EPINEPHRINE_TRANSPORT
mice_HEVNER_CORTEX_ROSTRAL_INTERMEDIATE_ZONE	human_HP_ABNORMAL_ARM_SPAN
mice_HEVNER_CORTEX_ROSTRAL_SUBVENTRICULAR_ZONE	human_GOBP_MESODERMAL_CELL_MIGRATION, human_SEKI_INFLAMMATORY_RESPONSE_LPS_DN, human_MCCLUNG_COCAINE_REWARD_5D, human_GOMF_HEXOSE_TRANSMEMBRANE_TRANSPORTER_ACTIVITY
mice_HEVNER_CORTEX_ROSTRAL_VENTRICULAR_ZONE	human_GOMF_SIGNALING_RECEPTOR_INHIBITOR_ACTIVITY, human_HP_ABNORMAL_ADIPOSE_TISSUE_MORPHOLOGY, human_WP_RETT_SYNDROME_CAUSING_GENES
mice_HEVNER_CORTEX_S_PHASE	human_GOBP_POSITIVE_REGULATION_OF_PINOCYTOSIS, human_GOBP_SMOOTH_MUSCLE_CELL_APOPTOTIC_PROCESS
mice_HEVNER_CORTEX_VASCULAR_ENDOTHELIAL_CELLS	human_GOBP_REGULATION_OF_POLYSACCHARIDE_METABOLIC_PROCESS
mice_HEVNER_CORTICAL_PLATE_POSTMITOTIC_NEURONS
mice_HEVNER_CORTICAL_PLATE_POSTMITOTIC_PROJECTION_NEURONS	human_GSE23925_LIGHT_ZONE_VS_DARK_ZONE_BCELL_DN, human_HP_ABNORMAL_NASAL_DORSUM_MORPHOLOGY, human_REACTOME_FORMATION_OF_APOPTOSOME
mice_HEVNER_HIPPOCAMPAL_CELLS	human_HP_ABNORMALITY_OF_THE_CHIN, human_GOBP_POSITIVE_REGULATION_OF_RNA_SPLICING, human_KEGG_MEDICUS_REFERENCE_AHR_SIGNALING_PATHWAY, human_SILIGAN_TARGETS_OF_EWS_FLI1_FUSION_DN
mice_HEVNER_INTERMEDIATE_ZONE_AND_UP_POSTMITOTIC_NEURONS
mice_HEVNER_INTERMEDIATE_ZONE_AND_UP_POSTMITOTIC_PROJECTION_NEURONS	human_GSE8384_CTRL_VS_B_ABORTUS_4H_MAC_CELL_LINE_DN, human_chr5q22
mice_HEVNER_SUBPLATE_PROJECTION_NEURONS
mice_HEVNER_SUBVENTRICULAR_ZONE_AND_UP_NEURON_FATE_COMMITTED_CELLS	human_REACTOME_SENSORY_PERCEPTION_OF_TASTE
mice_HEVNER_SUBVENTRICULAR_ZONE_AND_UP_PROJECTION_NEURON_FATE_COMMITTED_CELLS	human_REACTOME_SEROTONIN_NEUROTRANSMITTER_RELEASE_CYCLE
mice_HEVNER_TELENCEPHALON_ASTROCYTES	human_GOBP_REGULATION_OF_DNA_DAMAGE_CHECKPOINT
mice_HEVNER_TELENCEPHALON_CHOROID_PLEXUS_EPITHELIAL_CELLS	human_WP_GALANIN_RECEPTOR_PATHWAY
mice_HEVNER_TELENCEPHALON_ERYTHROCYTES	human_KEGG_MEDICUS_REFERENCE_P16_CELL_CYCLE_G1_S
mice_HEVNER_TELENCEPHALON_MENINGEAL_CELLS	human_HP_AREFLEXIA, human_PID_IL2_STAT5_PATHWAY, human_HP_HYPOPLASTIC_IRIS_STROMA
mice_HEVNER_TELENCEPHALON_MICROGLIA	human_GSE39110_DAY3_VS_DAY6_POST_IMMUNIZATION_CD8_TCELL_WITH_IL2_TREATMENT_UP, human_GSE23505_IL6_IL1_IL23_VS_IL6_IL1_TGFB_TREATED_CD4_TCELL_DN
mice_HEVNER_TELENCEPHALON_VASCULAR_ENDOTHELIUM_AND_MENINGEAL_CELLS	human_GOCC_CENTRIOLAR_SATELLITE
mice_HEVNER_VENTRICULAR_ZONE_AND_UP_NEURON_FATE_COMMITTED_CELLS
mice_HEVNER_VENTRICULAR_ZONE_AND_UP_PROJECTION_NEURON_FATE_COMMITTED_CELLS
mice_HEVNER_Y_CHROMOSOME_EXPRESSION	human_KEGG_MEDICUS_REFERENCE_COHESIN_DISSOCIATION_IN_ANAPHASE, human_GOCC_SYMMETRIC_SYNAPSE, human_GOBP_POSITIVE_REGULATION_OF_LEUKOCYTE_CELL_CELL_ADHESION, human_GOBP_POSTSYNAPTIC_SPECIALIZATION_ORGANIZATION
mice_HE_PTEN_TARGETS_DN	human_GOBP_SPHINGOLIPID_BIOSYNTHETIC_PROCESS, human_GOBP_TOLL_LIKE_RECEPTOR_SIGNALING_PATHWAY
mice_HE_PTEN_TARGETS_UP	human_KEGG_RETINOL_METABOLISM
mice_HOFFMANN_IMMATURE_TO_MATURE_B_LYMPHOCYTE_DN	human_GOBP_MEIOTIC_TELOMERE_CLUSTERING, human_GOBP_INOSITOL_PHOSPHATE_METABOLIC_PROCESS, human_GOBP_NEGATIVE_REGULATION_OF_B_CELL_MEDIATED_IMMUNITY
mice_HOFFMANN_IMMATURE_TO_MATURE_B_LYMPHOCYTE_UP	human_GOCC_CIS_GOLGI_NETWORK_MEMBRANE, human_REACTOME_TRIGLYCERIDE_BIOSYNTHESIS, human_GOBP_REGULATION_OF_CYSTEINE_TYPE_ENDOPEPTIDASE_ACTIVITY_INVOLVED_IN_EXECUTION_PHASE_OF_APOPTOSIS
mice_HOFFMANN_LARGE_TO_SMALL_PRE_BII_LYMPHOCYTE_DN	human_GOBP_CARBOHYDRATE_BIOSYNTHETIC_PROCESS, human_GOBP_CARDIAC_NEURAL_CREST_CELL_DIFFERENTIATION_INVOLVED_IN_HEART_DEVELOPMENT
mice_HOFFMANN_LARGE_TO_SMALL_PRE_BII_LYMPHOCYTE_UP	human_GOBP_SEMICIRCULAR_CANAL_DEVELOPMENT, human_GARCIA_TARGETS_OF_FLI1_AND_DAX1_DN, human_GOCC_TRANS_GOLGI_NETWORK_TRANSPORT_VESICLE_MEMBRANE
mice_HOFFMANN_PRE_BI_TO_LARGE_PRE_BII_LYMPHOCYTE_DN	human_GOBP_PEPTIDYL_ARGININE_MODIFICATION, human_KEGG_ENDOCYTOSIS
mice_HOFFMANN_PRE_BI_TO_LARGE_PRE_BII_LYMPHOCYTE_UP	human_GSE7831_UNSTIM_VS_CPG_STIM_PDC_4H_UP, human_GOBP_POSITIVE_REGULATION_OF_RECEPTOR_MEDIATED_ENDOCYTOSIS
mice_HOFFMANN_SMALL_PRE_BII_TO_IMMATURE_B_LYMPHOCYTE_DN	human_HP_ABNORMAL_MORPHOLOGY_OF_BONY_ORBIT_OF_SKULL, human_HP_ABNORMAL_PUBIC_BONE_MORPHOLOGY, human_REACTOME_TRANSLESION_SYNTHESIS_BY_Y_FAMILY_DNA_POLYMERASES_BYPASSES_LESIONS_ON_DNA_TEMPLATE, human_GGGTGGRR_PAX4_03
mice_HOFFMANN_SMALL_PRE_BII_TO_IMMATURE_B_LYMPHOCYTE_UP	human_HP_RETINAL_FOLD, human_HP_SMOOTH_MUSCLE_ANTIBODY_POSITIVITY, human_GOBP_ACTIVATION_OF_PROTEIN_KINASE_C_ACTIVITY
mice_HOLLERN_EMT_BREAST_TUMOR_DN	human_GOBP_GLYCEROL_TRANSMEMBRANE_TRANSPORT, human_GOBP_REGULATION_OF_B_CELL_ACTIVATION
mice_HOLLERN_EMT_BREAST_TUMOR_UP
mice_HOLLERN_MICROACINAR_BREAST_TUMOR_DN
mice_HOLLERN_MICROACINAR_BREAST_TUMOR_UP	human_HP_LOWER_LIMB_HYPERTONIA
mice_HOLLERN_PAPILLARY_BREAST_TUMOR
mice_HOLLERN_SQUAMOUS_BREAST_TUMOR
mice_HORTON_SREBF_TARGETS	human_GOMF_HISTONE_H4K16_ACETYLTRANSFERASE_ACTIVITY, human_GOBP_HEPARAN_SULFATE_PROTEOGLYCAN_METABOLIC_PROCESS
mice_HOUNKPE_HOUSEKEEPING_GENES	human_GOBP_POSITIVE_REGULATION_OF_SKELETAL_MUSCLE_FIBER_DEVELOPMENT, human_HP_INTERMITTENT_EPISODES_OF_RESPIRATORY_INSUFFICIENCY_DUE_TO_MUSCLE_WEAKNESS, human_HP_EXTRAPYRAMIDAL_MUSCULAR_RIGIDITY
mice_HOUSTIS_ROS
mice_HOWLIN_CITED1_TARGETS_1_DN
mice_HOWLIN_CITED1_TARGETS_1_UP
mice_HOWLIN_CITED1_TARGETS_2_DN	human_GCM_HBP1, human_MIR1251_5P, human_GOMF_CARD_DOMAIN_BINDING
mice_HOWLIN_CITED1_TARGETS_2_UP	human_SMID_BREAST_CANCER_LUMINAL_B_DN, human_HP_ABNORMALITY_OF_VITAMIN_D_METABOLISM
mice_HOWLIN_PUBERTAL_MAMMARY_GLAND	human_HP_ABNORMALITY_OF_VITAMIN_D_METABOLISM
mice_HUANG_GATA2_TARGETS_DN
mice_HUANG_GATA2_TARGETS_UP	human_WP_HFE_EFFECT_ON_HEPCIDIN_PRODUCTION
mice_HUI_MAPK14_TARGETS_UP	human_GOBP_GLUCOSE_IMPORT
mice_HUMMERICH_BENIGN_SKIN_TUMOR_DN	human_REACTOME_LECTIN_PATHWAY_OF_COMPLEMENT_ACTIVATION, human_GOMF_THIOREDOXIN_DEPENDENT_PEROXIREDOXIN_ACTIVITY, human_GOMF_MOLECULAR_CARRIER_ACTIVITY, human_REACTOME_LEISHMANIA_INFECTION
mice_HUMMERICH_BENIGN_SKIN_TUMOR_UP	human_chr8p21
mice_HUMMERICH_MALIGNANT_SKIN_TUMOR_DN
mice_HUMMERICH_MALIGNANT_SKIN_TUMOR_UP	human_GOBP_RESPONSE_TO_LIGHT_STIMULUS, human_WP_GLIOBLASTOMA_SIGNALING_PATHWAYS, human_YOKOE_CANCER_TESTIS_ANTIGENS
mice_HUMMERICH_SKIN_CANCER_PROGRESSION_DN
mice_HUMMERICH_SKIN_CANCER_PROGRESSION_UP
mice_HU_GENOTOXIC_DAMAGE_24HR	human_REACTOME_STING_MEDIATED_INDUCTION_OF_HOST_IMMUNE_RESPONSES, human_HP_EURYBLEPHARON, human_HEIDENBLAD_AMPLIFIED_IN_SOFT_TISSUE_CANCER, human_GOMF_CELL_MATRIX_ADHESION_MEDIATOR_ACTIVITY
mice_HU_GENOTOXIC_DAMAGE_4HR	human_GOBP_NEGATIVE_REGULATION_OF_MUSCLE_CELL_DIFFERENTIATION, human_WP_FLUOROACETIC_ACID_TOXICITY, human_chr6q11, human_GOBP_PROTEIN_MATURATION_BY_4FE_4S_CLUSTER_TRANSFER
mice_HU_GENOTOXIN_ACTION_DIRECT_VS_INDIRECT_24HR	human_MIR29B_1_5P, human_GOMF_AP_2_ADAPTOR_COMPLEX_BINDING, human_MIR520F_3P, human_KEGG_MEDICUS_VARIANT_MUTATION_CAUSED_ABERRANT_SNCA_TO_PERK_ATF4_SIGNALING_PATHWAY
mice_HU_GENOTOXIN_ACTION_DIRECT_VS_INDIRECT_4HR	human_HP_ABNORMAL_SERUM_INSULIN_LIKE_GROWTH_FACTOR_1_LEVEL, human_GOMF_PALMITOYL_HYDROLASE_ACTIVITY, human_GOCC_DENSE_CORE_GRANULE_MEMBRANE
mice_ICHIBA_GRAFT_VERSUS_HOST_DISEASE_35D_DN	human_REACTOME_MHC_CLASS_II_ANTIGEN_PRESENTATION, human_GOMF_OPIOID_RECEPTOR_BINDING
mice_ICHIBA_GRAFT_VERSUS_HOST_DISEASE_35D_UP	human_GSE22886_IGG_IGA_MEMORY_BCELL_VS_BM_PLASMA_CELL_DN, human_HP_EEG_WITH_SPIKE_WAVE_COMPLEXES_2_5_3_5_HZ, human_GOMF_HISTONE_H3K9ME2_H3K9ME3_DEMETHYLASE_ACTIVITY, human_GOBP_EPITHELIAL_CELL_DIFFERENTIATION_INVOLVED_IN_KIDNEY_DEVELOPMENT
mice_ICHIBA_GRAFT_VERSUS_HOST_DISEASE_D7_DN	human_HP_APLASIA_HYPOPLASIA_OF_THE_UVULA, human_REACTOME_ROLE_OF_ABL_IN_ROBO_SLIT_SIGNALING, human_HP_ARTERIOVENOUS_MALFORMATION, human_MORF_PPP1CA
mice_ICHIBA_GRAFT_VERSUS_HOST_DISEASE_D7_UP	human_GGCAGCT_MIR22, human_MIR4540
mice_IGLESIAS_E2F_TARGETS_DN
mice_IGLESIAS_E2F_TARGETS_UP	human_GOBP_MEMBRANE_REPOLARIZATION_DURING_ATRIAL_CARDIAC_MUSCLE_CELL_ACTION_POTENTIAL, human_REACTOME_FLT3_SIGNALING_BY_CBL_MUTANTS, human_CCACACA_MIR147, human_chr6q13
mice_IKEDA_MIR133_TARGETS_DN
mice_IKEDA_MIR133_TARGETS_UP	human_GOMF_MOLECULAR_CARRIER_ACTIVITY, human_HP_ABNORMALITY_OF_VITAMIN_D_METABOLISM
mice_IKEDA_MIR1_TARGETS_DN	human_GOBP_POSITIVE_REGULATION_OF_SMOOTH_MUSCLE_CONTRACTION, human_MIR4254, human_GOMF_STRUCTURAL_MOLECULE_ACTIVITY
mice_IKEDA_MIR1_TARGETS_UP
mice_IKEDA_MIR30_TARGETS_DN	human_GOBP_COLLATERAL_SPROUTING_IN_ABSENCE_OF_INJURY
mice_IKEDA_MIR30_TARGETS_UP
mice_IM_SREBF1A_TARGETS	human_HP_OVARIAN_CARCINOMA, human_KEGG_LINOLEIC_ACID_METABOLISM, human_GOBP_RESPONSE_TO_GLUCAGON, human_GOBP_MITOTIC_DNA_REPLICATION
mice_INGRAM_SHH_TARGETS_DN	human_HOUNKPE_HOUSEKEEPING_GENES, human_GOBP_DERMATAN_SULFATE_PROTEOGLYCAN_BIOSYNTHETIC_PROCESS
mice_INGRAM_SHH_TARGETS_UP	human_GOBP_TRANSMEMBRANE_RECEPTOR_PROTEIN_TYROSINE_PHOSPHATASE_SIGNALING_PATHWAY, human_WP_DISORDERS_OF_FRUCTOSE_METABOLISM
mice_IRITANI_MAD1_TARGETS_DN	human_REACTOME_TIE2_SIGNALING, human_GOBP_SYNAPTIC_MEMBRANE_ADHESION, human_chr8p21
mice_IRITANI_MAD1_TARGETS_UP	human_CHEOK_RESPONSE_TO_MERCAPTOPURINE_AND_HD_MTX_UP, human_GOBP_REGULATION_OF_RESPONSE_TO_CYTOKINE_STIMULUS
mice_ISHIDA_E2F_TARGETS	human_GOBP_TETRAHYDROBIOPTERIN_METABOLIC_PROCESS, human_MIR6741_3P, human_SARTIPY_NORMAL_AT_INSULIN_RESISTANCE_UP
mice_IVANOVA_HEMATOPOIESIS_EARLY_PROGENITOR	human_GOBP_REGULATION_OF_MRNA_PROCESSING, human_GOBP_REGULATION_OF_LYMPHANGIOGENESIS, human_MIR6878_3P, human_GOMF_ORGANIC_ACID_TRANSMEMBRANE_TRANSPORTER_ACTIVITY
mice_IVANOVA_HEMATOPOIESIS_INTERMEDIATE_PROGENITOR
mice_IVANOVA_HEMATOPOIESIS_LATE_PROGENITOR
mice_IVANOVA_HEMATOPOIESIS_MATURE_CELL	human_WP_DIFFERENTIATION_OF_WHITE_AND_BROWN_ADIPOCYTE, human_GOMF_5_3_DNA_EXONUCLEASE_ACTIVITY, human_MODULE_378
mice_IVANOVA_HEMATOPOIESIS_STEM_CELL	human_GOBP_VENOUS_BLOOD_VESSEL_MORPHOGENESIS, human_GOBP_RESPONSE_TO_CORTICOTROPIN_RELEASING_HORMONE
mice_IVANOVA_HEMATOPOIESIS_STEM_CELL_AND_PROGENITOR	human_HP_IMPAIRED_CORTISOL_RESPONSE_TO_INSULIN_STIMULATION_TEST, human_MODULE_382
mice_IVANOVA_HEMATOPOIESIS_STEM_CELL_LONG_TERM	human_GOBP_REGULATION_OF_RENAL_SODIUM_EXCRETION, human_WP_GASTRIC_CANCER_NETWORK_1
mice_IVANOVA_HEMATOPOIESIS_STEM_CELL_SHORT_TERM	human_GOMF_ACETYLCHOLINE_RECEPTOR_ACTIVITY, human_GOBP_REGULATION_OF_FAT_CELL_PROLIFERATION
mice_IWANAGA_CARCINOGENESIS_BY_KRAS_DN	human_REACTOME_ROS_AND_RNS_PRODUCTION_IN_PHAGOCYTES
mice_IWANAGA_CARCINOGENESIS_BY_KRAS_PTEN_DN	human_MCBRYAN_PUBERTAL_TGFB1_TARGETS_UP, human_BREDEMEYER_RAG_SIGNALING_VIA_ATM_NOT_VIA_NFKB_DN, human_KEGG_VALINE_LEUCINE_AND_ISOLEUCINE_BIOSYNTHESIS, human_LEE_CALORIE_RESTRICTION_MUSCLE_DN
mice_IWANAGA_CARCINOGENESIS_BY_KRAS_PTEN_UP	human_MIR328_5P, human_REACTOME_SENSORY_PERCEPTION_OF_TASTE, human_GOBP_NEGATIVE_REGULATION_OF_TYROSINE_PHOSPHORYLATION_OF_STAT_PROTEIN, human_KEGG_GLYCOSAMINOGLYCAN_BIOSYNTHESIS_CHONDROITIN_SULFATE
mice_IWANAGA_CARCINOGENESIS_BY_KRAS_UP	human_GOBP_NEGATIVE_REGULATION_OF_MEMBRANE_DEPOLARIZATION, human_EGR2_01
mice_JACKSON_DNMT1_TARGETS_DN	human_GOBP_STRAND_INVASION, human_REACTOME_FRS_MEDIATED_FGFR4_SIGNALING, human_MULLIGHAN_NPM1_SIGNATURE_3_DN, human_GOBP_MODIFICATION_OF_POSTSYNAPTIC_ACTIN_CYTOSKELETON, human_WP_CILIARY_LANDSCAPE
mice_JACKSON_DNMT1_TARGETS_UP
mice_JARDIM_PERASSI_TRIPLE_NEGATIVE_BREAST_CANCER_MOUSE_XENOGRAFT_MELATONIN_DN	human_GOBP_PROGRAMMED_CELL_DEATH_INVOLVED_IN_CELL_DEVELOPMENT
mice_JARDIM_PERASSI_TRIPLE_NEGATIVE_BREAST_CANCER_MOUSE_XENOGRAFT_MELATONIN_UP	human_GATA1_02, human_ZWANG_EGF_PERSISTENTLY_UP, human_GOBP_POSITIVE_REGULATION_OF_CARTILAGE_DEVELOPMENT
mice_JECHLINGER_EPITHELIAL_TO_MESENCHYMAL_TRANSITION_DN	human_GNF2_CKS1B, human_HP_ABNORMAL_PANCREAS_MORPHOLOGY
mice_JECHLINGER_EPITHELIAL_TO_MESENCHYMAL_TRANSITION_UP	human_GOBP_RRNA_PSEUDOURIDINE_SYNTHESIS, human_MODULE_178
mice_JEPSEN_SMRT_TARGETS	human_BROWNE_HCMV_INFECTION_14HR_UP, human_REACTOME_HDL_CLEARANCE, human_GOBP_MATING_BEHAVIOR, human_GOBP_AMINO_ACID_CATABOLIC_PROCESS
mice_JIANG_AGING_CEREBRAL_CORTEX_DN	human_GOBP_SYNAPTIC_VESICLE_PRIMING, human_GOBP_CELLULAR_DEFENSE_RESPONSE, human_GOBP_MITOCHONDRIAL_ADP_TRANSMEMBRANE_TRANSPORT
mice_JIANG_AGING_CEREBRAL_CORTEX_UP	human_GOBP_SYNAPTIC_SIGNALING_VIA_NEUROPEPTIDE, human_HP_ABNORMAL_MUSCULOSKELETAL_PHYSIOLOGY
mice_JIANG_AGING_HYPOTHALAMUS_DN	human_GOBP_DNA_METHYLATION_ON_CYTOSINE, human_GOBP_ENDOPLASMIC_RETICULUM_TUBULAR_NETWORK_FORMATION
mice_JIANG_AGING_HYPOTHALAMUS_UP	human_GOBP_NITRIC_OXIDE_TRANSPORT, human_HP_LOWER_LIMB_METAPHYSEAL_IRREGULARITY, human_GOCC_TRANS_GOLGI_NETWORK
mice_JI_CARCINOGENESIS_BY_KRAS_AND_STK11_DN	human_RASHI_RESPONSE_TO_IONIZING_RADIATION_2, human_HP_PEPTIC_ULCER
mice_JI_CARCINOGENESIS_BY_KRAS_AND_STK11_UP	human_HP_ECTOPIC_KIDNEY, human_GOCC_PHOTORECEPTOR_DISC_MEMBRANE, human_BIOCARTA_MRP_PATHWAY, human_GOMF_UBIQUITIN_LIKE_PROTEIN_LIGASE_ACTIVITY
mice_JOHANSSON_BRAIN_CANCER_EARLY_VS_LATE_DN	human_WP_TH17_CELL_DIFFERENTIATION_PATHWAY, human_GSE17974_0H_VS_0.5H_IN_VITRO_ACT_CD4_TCELL_DN, human_REACTOME_EARLY_SARS_COV_2_INFECTION_EVENTS, human_GOBP_REGULATION_OF_STEROID_BIOSYNTHETIC_PROCESS
mice_JOHANSSON_BRAIN_CANCER_EARLY_VS_LATE_UP	human_GOBP_REGULATION_OF_NATURAL_KILLER_CELL_CHEMOTAXIS, human_MORF_NOS2A, human_GOMF_ACID_PHOSPHATASE_ACTIVITY, human_BIOCARTA_ERBB4_PATHWAY, human_PEDERSEN_METASTASIS_BY_ERBB2_ISOFORM_4
mice_JOHANSSON_GLIOMAGENESIS_BY_PDGFB_DN	human_GOBP_PROTEIN_LOCALIZATION_TO_CHROMATIN, human_HOLLMANN_APOPTOSIS_VIA_CD40_UP, human_WP_RALA_DOWNSTREAM_REGULATED_GENES
mice_JOHANSSON_GLIOMAGENESIS_BY_PDGFB_UP	human_GOBP_CELLULAR_RESPONSE_TO_DEXAMETHASONE_STIMULUS, human_GOBP_ANTIGEN_PROCESSING_AND_PRESENTATION_OF_EXOGENOUS_ANTIGEN
mice_JONES_TCOF1_TARGETS	human_GOBP_REGULATION_OF_VASCULAR_ENDOTHELIAL_GROWTH_FACTOR_RECEPTOR_SIGNALING_PATHWAY, human_REACTOME_GLYCOSPHINGOLIPID_BIOSYNTHESIS, human_MIR1972
mice_JU_AGING_TERC_TARGETS_UP	human_MIR4291, human_GNF2_PECAM1
mice_KAMIKUBO_MYELOID_CEBPA_NETWORK	human_GOMF_PHOSPHOLIPASE_C_ACTIVITY, human_GOBP_CALCIUM_ACTIVATED_PHOSPHOLIPID_SCRAMBLING
mice_KAMIKUBO_MYELOID_MN1_NETWORK	human_FU_INTERACT_WITH_ALKBH8, human_GOBP_CALCIUM_ACTIVATED_PHOSPHOLIPID_SCRAMBLING
mice_KAMMINGA_EZH2_TARGETS	human_REACTOME_COOPERATION_OF_PREFOLDIN_AND_TRIC_CCT_IN_ACTIN_AND_TUBULIN_FOLDING, human_GSE46242_CTRL_VS_EGR2_DELETED_ANERGIC_TH1_CD4_TCELL_DN, human_GSE45382_UNTREATED_VS_TGFB_TREATED_MACROPHAGES_DN
mice_KAMMINGA_SENESCENCE	human_GOBP_REGULATION_OF_THYMOCYTE_APOPTOTIC_PROCESS, human_HP_SHORT_TOE, human_HOUNKPE_HOUSEKEEPING_GENES
mice_KANG_AR_TARGETS_DN	human_GOBP_ALPHA_LINOLENIC_ACID_METABOLIC_PROCESS, human_MIR6795_3P
mice_KANG_AR_TARGETS_UP	human_GOBP_REGULATION_OF_ENDOTHELIAL_TUBE_MORPHOGENESIS, human_HP_ABNORMAL_SUBSTANTIA_NIGRA_MORPHOLOGY, human_GOBP_REGULATION_OF_LOCOMOTION_INVOLVED_IN_LOCOMOTORY_BEHAVIOR
mice_KANG_GLIS3_TARGETS	human_GOBP_PHOTOTRANSDUCTION_VISIBLE_LIGHT, human_GOBP_HINDBRAIN_DEVELOPMENT, human_GOBP_REGULATION_OF_EXECUTION_PHASE_OF_APOPTOSIS, human_GOMF_VINCULIN_BINDING
mice_KARLSSON_TGFB1_TARGETS_DN	human_HP_ASTROCYTOSIS, human_MIR7113_5P, human_MIR6874_3P, human_PAPASPYRIDONOS_UNSTABLE_ATEROSCLEROTIC_PLAQUE_DN
mice_KARLSSON_TGFB1_TARGETS_UP	human_YAO_TEMPORAL_RESPONSE_TO_PROGESTERONE_CLUSTER_12
mice_KASLER_HDAC7_TARGETS_1_DN	human_HP_ABNORMAL_CIRCULATING_PROLINE_CONCENTRATION, human_GOBP_REGULATION_OF_LEUKOCYTE_TETHERING_OR_ROLLING, human_REACTOME_DECTIN_1_MEDIATED_NONCANONICAL_NF_KB_SIGNALING, human_GOMF_WD40_REPEAT_DOMAIN_BINDING
mice_KASLER_HDAC7_TARGETS_1_UP	human_GOBP_TELOMERE_CAPPING, human_GOMF_SIALYLTRANSFERASE_ACTIVITY
mice_KASLER_HDAC7_TARGETS_2_DN	human_GOBP_CELL_PART_MORPHOGENESIS, human_GOBP_RESPONSE_TO_XENOBIOTIC_STIMULUS, human_HP_APLASIA_HYPOPLASIA_OF_THE_4TH_METACARPAL
mice_KASLER_HDAC7_TARGETS_2_UP	human_GOMF_FATTY_ACID_OMEGA_HYDROXYLASE_ACTIVITY, human_FERREIRA_EWINGS_SARCOMA_UNSTABLE_VS_STABLE_DN, human_HP_ECTOPIC_KIDNEY
mice_KATSANOU_ELAVL1_TARGETS_DN	human_GOMF_K48_LINKED_POLYUBIQUITIN_MODIFICATION_DEPENDENT_PROTEIN_BINDING, human_GOBP_PROTEIN_K11_LINKED_DEUBIQUITINATION, human_SARTIPY_NORMAL_AT_INSULIN_RESISTANCE_DN
mice_KATSANOU_ELAVL1_TARGETS_UP	human_GOBP_SYNAPTIC_VESICLE_COATING, human_GOBP_TELOMERASE_HOLOENZYME_COMPLEX_ASSEMBLY, human_REACTOME_NOSTRIN_MEDIATED_ENOS_TRAFFICKING
mice_KHETCHOUMIAN_TRIM24_TARGETS_DN	human_REACTOME_TP53_REGULATES_TRANSCRIPTION_OF_GENES_INVOLVED_IN_G1_CELL_CYCLE_ARREST, human_REACTOME_TRAF3_DEPENDENT_IRF_ACTIVATION_PATHWAY
mice_KHETCHOUMIAN_TRIM24_TARGETS_UP
mice_KIM_GLIS2_TARGETS_DN	human_BIOCARTA_ATM_PATHWAY, human_MIR409_5P
mice_KIM_GLIS2_TARGETS_UP	human_WP_ARACHIDONATE_EPOXYGENASE_EPOXIDE_HYDROLASE
mice_KINNEY_DNMT1_METHYLATION_TARGETS	human_GOBP_FEVER_GENERATION, human_GOBP_CHOLESTEROL_STORAGE, human_GOBP_COLUMNAR_CUBOIDAL_EPITHELIAL_CELL_DEVELOPMENT
mice_KOHOUTEK_CCNT1_TARGETS
mice_KOHOUTEK_CCNT2_TARGETS	human_GOBP_INTERMEDIATE_FILAMENT_BUNDLE_ASSEMBLY, human_GOBP_INTERLEUKIN_8_PRODUCTION, human_GOBP_GLUCOSYLCERAMIDE_METABOLIC_PROCESS, human_GOBP_TELOMERIC_LOOP_DISASSEMBLY
mice_KONG_E2F1_TARGETS	human_HP_ABNORMALITY_OF_THE_THORACIC_CAVITY, human_DAVICIONI_TARGETS_OF_PAX_FOXO1_FUSIONS_DN
mice_KONG_E2F3_TARGETS	human_HP_DIARRHEA
mice_KRISHNAN_FURIN_TARGETS_DN	human_GOBP_GROWTH_INVOLVED_IN_HEART_MORPHOGENESIS, human_GOBP_RESPONSE_TO_AXON_INJURY, human_GOBP_REGULATION_OF_MESENCHYMAL_TO_EPITHELIAL_TRANSITION_INVOLVED_IN_METANEPHROS_MORPHOGENESIS
mice_KRISHNAN_FURIN_TARGETS_UP	human_GOBP_PIGMENTATION
mice_KUMAR_TARGETS_OF_MLL_AF9_FUSION	human_GOBP_REGULATION_OF_ADAPTIVE_IMMUNE_RESPONSE, human_GOBP_ACTIVATION_OF_ADENYLATE_CYCLASE_ACTIVITY, human_GOBP_LIPID_STORAGE
mice_KUNINGER_IGF1_VS_PDGFB_TARGETS_DN	human_HP_ALZHEIMER_DISEASE, human_GOBP_ANTIGEN_PROCESSING_AND_PRESENTATION_OF_PEPTIDE_ANTIGEN_VIA_MHC_CLASS_I, human_GOBP_ALDITOL_BIOSYNTHETIC_PROCESS
mice_KUNINGER_IGF1_VS_PDGFB_TARGETS_UP	human_GOMF_ORGANIC_ACID_TRANSMEMBRANE_TRANSPORTER_ACTIVITY, human_NIKOLSKY_BREAST_CANCER_12Q24_AMPLICON
mice_LANDIS_BREAST_CANCER_PROGRESSION_DN	human_GOMF_PROTEIN_ANTIGEN_BINDING, human_SCHUETZ_BREAST_CANCER_DUCTAL_INVASIVE_DN
mice_LANDIS_BREAST_CANCER_PROGRESSION_UP	human_MIR4761_3P, human_ZHU_CMV_24_HR_UP, human_WP_GASTRIC_ACID_PRODUCTION
mice_LANDIS_ERBB2_BREAST_PRENEOPLASTIC_DN	human_HP_BARREL_SHAPED_CHEST, human_GOMF_TRANSFORMING_GROWTH_FACTOR_BETA_BINDING
mice_LANDIS_ERBB2_BREAST_PRENEOPLASTIC_UP	human_BOYLAN_MULTIPLE_MYELOMA_PCA1_DN, human_MIR30A_3P, human_MORF_RAN, human_MIR10400_3P_MIR4674
mice_LANDIS_ERBB2_BREAST_TUMORS_324_DN	human_KEGG_MEDICUS_REFERENCE_DNA_END_RESECTION_AND_RPA_LOADING, human_HP_EPIGASTRIC_PAIN, human_WANG_CLASSIC_ADIPOGENIC_TARGETS_OF_PPARG, human_GOMF_CARBOXYLESTERASE_ACTIVITY
mice_LANDIS_ERBB2_BREAST_TUMORS_324_UP	human_REACTOME_RETROGRADE_NEUROTROPHIN_SIGNALLING, human_GOBP_REGULATION_OF_SYSTEMIC_ARTERIAL_BLOOD_PRESSURE_MEDIATED_BY_A_CHEMICAL_SIGNAL
mice_LANDIS_ERBB2_BREAST_TUMORS_65_DN
mice_LANDIS_ERBB2_BREAST_TUMORS_65_UP	human_MIR6859_3P, human_WP_RALA_DOWNSTREAM_REGULATED_GENES, human_MIR362_3P, human_KEGG_MEDICUS_REFERENCE_GATOR1_MTORC1_SIGNALING_PATHWAY
mice_LANG_MYB_FAMILY_TARGETS
mice_LAZARO_GENETIC_MOUSE_MODEL_HIGH_GRADE_LARGE_CELL_NEUROENDOCRINE_LUNG_CARCINOMA_DN	human_HP_LOW_HANGING_COLUMELLA, human_MIR5699_3P, human_GOBP_AMINE_CATABOLIC_PROCESS, human_GOBP_SYNAPSE_ORGANIZATION, human_GOBP_TISSUE_MIGRATION
mice_LAZARO_GENETIC_MOUSE_MODEL_HIGH_GRADE_LARGE_CELL_NEUROENDOCRINE_LUNG_CARCINOMA_UP	human_HP_JUVENILE_ASEPTIC_NECROSIS
mice_LAZARO_GENETIC_MOUSE_MODEL_HIGH_GRADE_SMALL_CELL_NEUROENDOCRINE_LUNG_CARCINOMA_DN	human_MAYBURD_RESPONSE_TO_L663536_DN, human_GOBP_POSITIVE_REGULATION_OF_CHEMOKINE_C_X_C_MOTIF_LIGAND_2_PRODUCTION, human_FOXJ2_TARGET_GENES, human_MIR597_3P
mice_LAZARO_GENETIC_MOUSE_MODEL_HIGH_GRADE_SMALL_CELL_NEUROENDOCRINE_LUNG_CARCINOMA_UP	human_WP_VITAMIN_A_AND_CAROTENOID_METABOLISM, human_PID_ALPHA_SYNUCLEIN_PATHWAY, human_GROSS_ELK3_TARGETS_DN
mice_LA_MEN1_TARGETS	human_HESS_TARGETS_OF_HOXA9_AND_MEIS1_DN, human_GSE9960_GRAM_POS_VS_GRAM_NEG_AND_POS_SEPSIS_PBMC_DN
mice_LEE_AGING_CEREBELLUM_DN	human_GOMF_DEOXYRIBONUCLEOTIDE_BINDING, human_GOBP_NEGATIVE_REGULATION_OF_SYNAPSE_ASSEMBLY
mice_LEE_AGING_CEREBELLUM_UP
mice_LEE_AGING_MUSCLE_DN	human_GOBP_EPITHELIAL_CELL_FATE_COMMITMENT
mice_LEE_AGING_MUSCLE_UP	human_chr11p14, human_HP_GENERALIZED_HYPERTRICHOSIS, human_HAHTOLA_MYCOSIS_FUNGOIDES_CD4_DN
mice_LEE_AGING_NEOCORTEX_DN	human_GOBP_REGULATION_OF_AUTOPHAGY_OF_MITOCHONDRION_IN_RESPONSE_TO_MITOCHONDRIAL_DEPOLARIZATION
mice_LEE_AGING_NEOCORTEX_UP	human_GOBP_2_OXOGLUTARATE_METABOLIC_PROCESS, human_HP_CUTIS_MARMORATA
mice_LEE_BMP2_TARGETS_DN	human_WP_ARACHIDONATE_EPOXYGENASE_EPOXIDE_HYDROLASE, human_MIR6868_5P, human_MIR6819_5P
mice_LEE_BMP2_TARGETS_UP
mice_LEE_CALORIE_RESTRICTION_MUSCLE_DN	human_DACOSTA_ERCC3_ALLELE_XPCS_VS_TTD_DN, human_GOBP_TELOMERIC_D_LOOP_DISASSEMBLY, human_GOBP_POSITIVE_REGULATION_OF_PLATELET_DERIVED_GROWTH_FACTOR_RECEPTOR_SIGNALING_PATHWAY, human_MIR6851_5P, human_NOUSHMEHR_GBM_GERMLINE_MUTATED
mice_LEE_CALORIE_RESTRICTION_MUSCLE_UP	human_WP_ARACHIDONATE_EPOXYGENASE_EPOXIDE_HYDROLASE, human_MIR7154_3P, human_MIR6868_5P
mice_LEE_CALORIE_RESTRICTION_NEOCORTEX_DN	human_GOCC_ENDOCYTIC_VESICLE_MEMBRANE
mice_LEE_CALORIE_RESTRICTION_NEOCORTEX_UP	human_MIR409_5P
mice_LEE_TARGETS_OF_PTCH1_AND_SUFU_DN	human_HP_LOWER_LIMB_METAPHYSEAL_IRREGULARITY, human_MYLLYKANGAS_AMPLIFICATION_HOT_SPOT_23, human_NADLER_HYPERGLYCEMIA_AT_OBESITY
mice_LEE_TARGETS_OF_PTCH1_AND_SUFU_UP	human_MIR4776_3P
mice_LEIN_ASTROCYTE_MARKERS	human_GOBP_NEGATIVE_REGULATION_OF_POTASSIUM_ION_TRANSPORT, human_MIR3123, human_PAL_PRMT5_TARGETS_UP
mice_LEIN_CEREBELLUM_MARKERS
mice_LEIN_CHOROID_PLEXUS_MARKERS	human_MIR549A_5P, human_GOCC_CILIARY_TRANSITION_FIBER, human_GOBP_NEGATIVE_REGULATION_BY_HOST_OF_VIRAL_GENOME_REPLICATION, human_GOMF_2_ACYLGLYCEROL_O_ACYLTRANSFERASE_ACTIVITY
mice_LEIN_LOCALIZED_TO_DISTAL_AND_PROXIMAL_DENDRITES
mice_LEIN_LOCALIZED_TO_PROXIMAL_DENDRITES	human_MYLLYKANGAS_AMPLIFICATION_HOT_SPOT_23
mice_LEIN_MEDULLA_MARKERS	human_TSUTSUMI_FBXW8_TARGETS, human_KEGG_MEDICUS_REFERENCE_FLT3LG_FLT3_RAS_PI3K_SIGNALING_PATHWAY, human_MORF_RAN, human_GOBP_SALIVA_SECRETION, human_GOBP_REGULATION_OF_CHEMOKINE_MEDIATED_SIGNALING_PATHWAY
mice_LEIN_MIDBRAIN_MARKERS	human_GOBP_INTERMEMBRANE_LIPID_TRANSFER, human_GOMF_K48_LINKED_POLYUBIQUITIN_MODIFICATION_DEPENDENT_PROTEIN_BINDING
mice_LEIN_NEURON_MARKERS	human_HP_CHRONIC_MYELOGENOUS_LEUKEMIA, human_GOBP_CELLULAR_RESPONSE_TO_PEPTIDE_HORMONE_STIMULUS, human_GOBP_REGULATION_OF_OSTEOCLAST_DEVELOPMENT, human_GOBP_NEGATIVE_REGULATION_BY_HOST_OF_VIRAL_GENOME_REPLICATION
mice_LEIN_OLIGODENDROCYTE_MARKERS	human_GOBP_PROTEIN_LOCALIZATION_TO_CHROMATIN, human_GOBP_PROTEIN_PALMITOYLATION, human_BIOCARTA_PELP1_PATHWAY, human_GOBP_CYCLIC_NUCLEOTIDE_CATABOLIC_PROCESS
mice_LEIN_PONS_MARKERS	human_MIR6814_3P_MIR6872_5P, human_SMID_BREAST_CANCER_BASAL_UP, human_GOBP_REGULATION_OF_SYNAPTIC_VESICLE_CYCLE
mice_LEI_HOXC8_TARGETS_DN	human_MIR6859_3P, human_HP_GENERALIZED_CLONIC_SEIZURE, human_KEGG_MEDICUS_REFERENCE_ANTIGEN_PROCESSING_AND_PRESENTATION_BY_MHC_CLASS_I_MOLECULES
mice_LEI_HOXC8_TARGETS_UP	human_MIR6880_5P, human_MIR6868_5P
mice_LE_EGR2_TARGETS_DN	human_GOBP_DETECTION_OF_MECHANICAL_STIMULUS_INVOLVED_IN_SENSORY_PERCEPTION_OF_SOUND
mice_LE_EGR2_TARGETS_UP	human_CREB_01
mice_LIANG_HEMATOPOIESIS_STEM_CELL_NUMBER_LARGE_VS_TINY_DN	human_REACTOME_SYNTHESIS_OF_IP2_IP_AND_INS_IN_THE_CYTOSOL, human_MIR6835_5P
mice_LIANG_HEMATOPOIESIS_STEM_CELL_NUMBER_LARGE_VS_TINY_UP	human_REACTOME_NFE2L2_REGULATING_TUMORIGENIC_GENES
mice_LIANG_HEMATOPOIESIS_STEM_CELL_NUMBER_QTL	human_GOBP_DEVELOPMENTAL_GROWTH
mice_LIANG_HEMATOPOIESIS_STEM_CELL_NUMBER_SMALL_VS_HUGE_DN	human_HP_LOWER_LIMB_METAPHYSEAL_IRREGULARITY
mice_LIANG_HEMATOPOIESIS_STEM_CELL_NUMBER_SMALL_VS_HUGE_UP	human_HP_DECREASED_FACIAL_EXPRESSION, human_HP_ABNORMALLY_SHAPED_CARPAL_BONES, human_HP_ELEVATED_SYSTOLIC_BLOOD_PRESSURE
mice_LIAN_LIPA_TARGETS_3M	human_GOBP_B_CELL_ACTIVATION, human_HP_IMPAIRED_VIBRATORY_SENSATION
mice_LIAN_LIPA_TARGETS_6M	human_GOBP_MODIFICATION_OF_POSTSYNAPTIC_ACTIN_CYTOSKELETON, human_MIR146A_3P
mice_LIAN_NEUTROPHIL_GRANULE_CONSTITUENTS	human_MIR6880_5P
mice_LIM_MAMMARY_LUMINAL_MATURE_DN	human_GOBP_SPINDLE_ASSEMBLY_INVOLVED_IN_FEMALE_MEIOSIS, human_ZNF512_TARGET_GENES, human_GOBP_NEGATIVE_REGULATION_OF_CREB_TRANSCRIPTION_FACTOR_ACTIVITY
mice_LIM_MAMMARY_LUMINAL_MATURE_UP	human_HAHTOLA_MYCOSIS_FUNGOIDES_CD4_DN, human_GOBP_MORPHOGENESIS_OF_AN_EPITHELIAL_BUD, human_GOBP_MITOCHONDRIAL_DNA_REPLICATION
mice_LIM_MAMMARY_LUMINAL_PROGENITOR_DN	human_GOMF_IRON_ION_BINDING, human_GOBP_FATTY_ACID_ALPHA_OXIDATION
mice_LIM_MAMMARY_LUMINAL_PROGENITOR_UP
mice_LIM_MAMMARY_STEM_CELL_DN	human_GOBP_MODULATION_OF_MICROTUBULE_CYTOSKELETON_INVOLVED_IN_CEREBRAL_CORTEX_RADIAL_GLIA_GUIDED_MIGRATION, human_MODULE_78, human_GOBP_ACTIVATION_OF_TRANSMEMBRANE_RECEPTOR_PROTEIN_TYROSINE_KINASE_ACTIVITY, human_HP_LIVER_ABSCESS
mice_LIM_MAMMARY_STEM_CELL_UP	human_MIR449C_3P, human_GOCC_U2_TYPE_CATALYTIC_STEP_2_SPLICEOSOME, human_HADDAD_T_LYMPHOCYTE_AND_NK_PROGENITOR_DN, human_ZHAN_MULTIPLE_MYELOMA_CD2_DN
mice_LIN_NPAS4_TARGETS_DN	human_MIR548AJ_3P_MIR548X_3P, human_GOBP_POST_EMBRYONIC_ANIMAL_ORGAN_MORPHOGENESIS, human_JI_RESPONSE_TO_FSH_DN
mice_LIN_NPAS4_TARGETS_UP
mice_LIN_TUMOR_ESCAPE_FROM_IMMUNE_ATTACK	human_GOBP_SUCCINYL_COA_METABOLIC_PROCESS, human_GOBP_DETECTION_OF_MECHANICAL_STIMULUS_INVOLVED_IN_SENSORY_PERCEPTION_OF_SOUND, human_KEGG_MEDICUS_VARIANT_MUTATION_ACTIVATED_GNAS_TO_ACTH_CORTISOL_SIGNALING_PATHWAY
mice_LIU_OVARIAN_CANCER_TUMORS_AND_XENOGRAFTS_KINASES_DN	human_GOMF_INOSITOL_TETRAKISPHOSPHATE_PHOSPHATASE_ACTIVITY, human_GOMF_INTERLEUKIN_1_BINDING, human_GOBP_MOTOR_NEURON_AXON_GUIDANCE, human_GOBP_NEGATIVE_REGULATION_OF_TROPHOBLAST_CELL_MIGRATION
mice_LIU_OVARIAN_CANCER_TUMORS_AND_XENOGRAFTS_XDGS_DN	human_CHICAS_RB1_TARGETS_CONFLUENT, human_HP_ABNORMAL_PLATELET_GRANULES, human_HP_DEMYELINATING_PERIPHERAL_NEUROPATHY, human_TRAVAGLINI_LUNG_BASOPHIL_MAST_1_CELL
mice_LIU_OVARIAN_CANCER_TUMORS_AND_XENOGRAFTS_XDGS_UP	human_HEBERT_MATRISOME_TNBC_BONE_METASTASIS
mice_LI_ADIPOGENESIS_BY_ACTIVATED_PPARG	human_GSE45365_NK_CELL_VS_CD8A_DC_UP, human_GOBP_DEFINITIVE_HEMOPOIESIS, human_GOBP_TRNA_AMINOACYLATION_FOR_MITOCHONDRIAL_PROTEIN_TRANSLATION
mice_LI_INDUCED_T_TO_NATURAL_KILLER_DN	human_CTACTAG_MIR325, human_SMID_BREAST_CANCER_LUMINAL_A_DN, human_KUWANO_RNA_STABILIZED_BY_NO
mice_LI_INDUCED_T_TO_NATURAL_KILLER_UP	human_ZERBINI_RESPONSE_TO_SULINDAC_UP, human_SMID_BREAST_CANCER_LUMINAL_A_UP
mice_LUDWICZEK_TREATING_IRON_OVERLOAD	human_NAGASHIMA_NRG1_SIGNALING_DN, human_GOMF_UBIQUITIN_LIGASE_COMPLEX_SCAFFOLD_ACTIVITY
mice_MADAN_DPPA4_TARGETS	human_KEGG_MEDICUS_REFERENCE_WNT_SIGNALING_MODULATION_SOST_LRP4, human_GOBP_UTERUS_MORPHOGENESIS, human_HP_BONE_MARROW_MATURATION_ARREST
mice_MAEKAWA_ATF2_TARGETS	human_GOBP_REGULATION_OF_TRANSLATION_INITIATION_IN_RESPONSE_TO_ENDOPLASMIC_RETICULUM_STRESS, human_SMID_BREAST_CANCER_RELAPSE_IN_BONE_DN, human_GOBP_PROTEIN_LOCALIZATION_TO_CHROMATIN
mice_MARCINIAK_ER_STRESS_RESPONSE_VIA_CHOP	human_GOBP_NEGATIVE_REGULATION_OF_MRNA_PROCESSING, human_GOBP_REGULATION_OF_MITOTIC_CELL_CYCLE_SPINDLE_ASSEMBLY_CHECKPOINT, human_GOMF_CIS_REGULATORY_REGION_SEQUENCE_SPECIFIC_DNA_BINDING, human_SCHRAETS_MLL_TARGETS_UP
mice_MARKEY_RB1_ACUTE_LOF_DN	human_MIR6848_3P, human_GOBP_FLUID_TRANSPORT, human_WORSCHECH_TUMOR_REJECTION_DN
mice_MARKEY_RB1_ACUTE_LOF_UP	human_GOBP_POSITIVE_REGULATION_OF_VITAMIN_D_RECEPTOR_SIGNALING_PATHWAY, human_GOBP_POTASSIUM_ION_HOMEOSTASIS, human_GAVISH_3CA_MALIGNANT_METAPROGRAM_16_MES_GLIOMA, human_KEGG_MEDICUS_REFERENCE_FGF_FGFR_PI3K_SIGNALING_PATHWAY
mice_MARKEY_RB1_CHRONIC_LOF_DN	human_GOBP_ACETATE_ESTER_METABOLIC_PROCESS
mice_MARKEY_RB1_CHRONIC_LOF_UP	human_ZHONG_PFC_C6_DLX5_GAD1_GAD2_POS_INTERNEURON, human_GOBP_KERATINOCYTE_MIGRATION, human_HP_ABNORMAL_DELAYED_HYPERSENSITIVITY_SKIN_TEST
mice_MARSHALL_VIRAL_INFECTION_RESPONSE_DN	human_GNF2_RTN1, human_GOBP_GLOMERULAR_EPITHELIAL_CELL_DEVELOPMENT, human_GOBP_MODIFICATION_OF_POSTSYNAPTIC_ACTIN_CYTOSKELETON
mice_MARSHALL_VIRAL_INFECTION_RESPONSE_UP	human_HAMAI_APOPTOSIS_VIA_TRAIL_DN, human_GRAESSMANN_APOPTOSIS_BY_DOXORUBICIN_UP, human_HP_ABNORMAL_ANKLE_PHYSIOLOGY, human_GOBP_GENERATION_OF_NEURONS, human_WP_ADIPOGENESIS
mice_MARSON_BOUND_BY_FOXP3_STIMULATED	human_HP_LOW_HANGING_COLUMELLA, human_SENESE_HDAC2_TARGETS_DN
mice_MARSON_BOUND_BY_FOXP3_UNSTIMULATED	human_TATAAA_TATA_01, human_GOBP_CYTOPLASMIC_SEQUESTERING_OF_TRANSCRIPTION_FACTOR, human_GSE45365_NK_CELL_VS_CD11B_DC_UP
mice_MARSON_FOXP3_CORE_DIRECT_TARGETS	human_HP_FUNCTIONAL_INTESTINAL_OBSTRUCTION, human_REACTOME_PRE_NOTCH_EXPRESSION_AND_PROCESSING, human_HP_ATLANTOAXIAL_INSTABILITY
mice_MARSON_FOXP3_TARGETS_DN	human_GOBP_XYLULOSE_5_PHOSPHATE_METABOLIC_PROCESS, human_HP_VASCULAR_DILATATION
mice_MARSON_FOXP3_TARGETS_STIMULATED_DN
mice_MARSON_FOXP3_TARGETS_STIMULATED_UP	human_FINAK_BREAST_CANCER_SDPP_SIGNATURE, human_LIM_MAMMARY_LUMINAL_PROGENITOR_DN, human_GSE41978_ID2_KO_AND_BIM_KO_VS_BIM_KO_KLRG1_LOW_EFFECTOR_CD8_TCELL_UP, human_GSE3720_UNSTIM_VS_PMA_STIM_VD1_GAMMADELTA_TCELL_UP
mice_MARSON_FOXP3_TARGETS_UP	human_HP_ELEVATED_CIRCULATING_GROWTH_HORMONE_CONCENTRATION, human_PID_IL23_PATHWAY, human_HP_CHOROIDAL_HEMANGIOMA
mice_MARTINEZ_RB1_AND_TP53_TARGETS_DN	human_REACTOME_SIGNALING_BY_ERBB2_IN_CANCER
mice_MARTINEZ_RB1_AND_TP53_TARGETS_UP	human_PID_RETINOIC_ACID_PATHWAY, human_MORF_MAGEA9, human_GOBP_REGULATION_OF_LIPOPHAGY
mice_MARTINEZ_RB1_TARGETS_DN	human_GOBP_CELLULAR_RESPONSE_TO_RETINOIC_ACID, human_GOBP_NEGATIVE_REGULATION_OF_DNA_METABOLIC_PROCESS, human_MODULE_133, human_KEGG_MEDICUS_PATHOGEN_HCMV_US28_TO_GNA12_13_RHO_SIGNALING_PATHWAY
mice_MARTINEZ_RB1_TARGETS_UP	human_GOBP_SENSORY_PERCEPTION_OF_UMAMI_TASTE, human_GOBP_REGULATION_OF_PROTEIN_ACETYLATION, human_REACTOME_REGULATION_OF_COMMISSURAL_AXON_PATHFINDING_BY_SLIT_AND_ROBO
mice_MARTINEZ_TP53_TARGETS_DN	human_GOBP_CELLULAR_RESPONSE_TO_MACROPHAGE_COLONY_STIMULATING_FACTOR_STIMULUS, human_GOCC_CHYLOMICRON
mice_MARTINEZ_TP53_TARGETS_UP	human_GOBP_UREA_TRANSPORT, human_GOBP_CADMIUM_ION_TRANSMEMBRANE_TRANSPORT
mice_MARTIN_NFKB_TARGETS_DN	human_HP_INTRA_ORAL_HYPERPIGMENTATION
mice_MARTIN_NFKB_TARGETS_UP	human_GOBP_CELLULAR_RESPONSE_TO_OXYGEN_LEVELS, human_GOMF_L_GLUTAMATE_TRANSMEMBRANE_TRANSPORTER_ACTIVITY, human_GOBP_CELLULAR_RESPONSE_TO_GONADOTROPIN_RELEASING_HORMONE, human_GOCC_CYTOPLASMIC_REGION, human_GOBP_ANAPHASE_PROMOTING_COMPLEX_DEPENDENT_CATABOLIC_PROCESS
mice_MARTORIATI_MDM4_TARGETS_FETAL_LIVER_DN	human_MIR7150
mice_MARTORIATI_MDM4_TARGETS_FETAL_LIVER_UP	human_KEGG_MEDICUS_VARIANT_MUTATION_CAUSED_ABERRANT_ABETA_TO_VGCC_CA2_APOPTOTIC_PATHWAY_N01004, human_GOBP_PROTEIN_LOCALIZATION_TO_CYTOPLASMIC_STRESS_GRANULE, human_GOMF_MITOGEN_ACTIVATED_PROTEIN_KINASE_KINASE_BINDING, human_GOMF_MONOATOMIC_ANION_CHANNEL_ACTIVITY, human_MYLLYKANGAS_AMPLIFICATION_HOT_SPOT_12
mice_MARTORIATI_MDM4_TARGETS_NEUROEPITHELIUM_DN	human_REACTOME_ACTIVATED_NTRK3_SIGNALS_THROUGH_PI3K, human_HP_CERVICAL_SUBLUXATION
mice_MARTORIATI_MDM4_TARGETS_NEUROEPITHELIUM_UP	human_GOBP_REGULATION_OF_LEUKOCYTE_APOPTOTIC_PROCESS
mice_MATSUDA_NATURAL_KILLER_DIFFERENTIATION	human_GOCC_EXTRINSIC_COMPONENT_OF_PRESYNAPTIC_MEMBRANE, human_TSENG_ADIPOGENIC_POTENTIAL_UP, human_GOBP_REGULATION_OF_GOLGI_ORGANIZATION, human_GOBP_PYRIMIDINE_CONTAINING_COMPOUND_BIOSYNTHETIC_PROCESS, human_VALK_AML_CLUSTER_13
mice_MATTHEWS_AP1_TARGETS	human_REACTOME_ATTACHMENT_OF_GPI_ANCHOR_TO_UPAR, human_IVANOVA_HEMATOPOIESIS_MATURE_CELL, human_REACTOME_CALNEXIN_CALRETICULIN_CYCLE
mice_MATTHEWS_SKIN_CARCINOGENESIS_VIA_JUN	human_KEGG_MEDICUS_REFERENCE_PKR_EIF2ALPHA_SIGNALING_PATHWAY, human_GOBP_LYMPHANGIOGENESIS, human_MODULE_190, human_KAAB_HEART_ATRIUM_VS_VENTRICLE_DN
mice_MATZUK_MALE_REPRODUCTION_SERTOLI	human_GOBP_PROTEIN_INSERTION_INTO_MITOCHONDRIAL_INNER_MEMBRANE
mice_MATZUK_SPERMATID_DIFFERENTIATION	human_GSE24634_NAIVE_CD4_TCELL_VS_DAY7_IL4_CONV_TREG_DN, human_HP_LACRIMAL_DUCT_STENOSIS
mice_MATZUK_SPERMATOCYTE
mice_MATZUK_SPERMATOGONIA	human_HP_ABNORMAL_LIVER_PHYSIOLOGY
mice_MATZUK_SPERMATOZOA	human_GOMF_POLYOL_TRANSMEMBRANE_TRANSPORTER_ACTIVITY, human_REACTOME_GABA_SYNTHESIS_RELEASE_REUPTAKE_AND_DEGRADATION, human_GOBP_KINETOCHORE_ORGANIZATION
mice_MA_MYELOID_DIFFERENTIATION_DN	human_MIR409_5P, human_MIR3646, human_MIR3187_5P
mice_MA_MYELOID_DIFFERENTIATION_UP
mice_MA_RAT_AGING_DN	human_TGTYNNNNNRGCARM_UNKNOWN, human_SRF_Q5_01
mice_MA_RAT_AGING_UP
mice_MCBRYAN_PUBERTAL_BREAST_3_4WK_DN	human_YAO_TEMPORAL_RESPONSE_TO_PROGESTERONE_CLUSTER_11, human_MORF_GPX4
mice_MCBRYAN_PUBERTAL_BREAST_3_4WK_UP	human_VETTER_TARGETS_OF_PRKCA_AND_ETS1_UP, human_GOBP_POSITIVE_REGULATION_OF_PROTEIN_CATABOLIC_PROCESS_IN_THE_VACUOLE, human_WP_RESOLVIN_E1_AND_RESOLVIN_D1_SIGNALING_PATHWAYS_PROMOTING_INFLAMMATION_RESOLUTION
mice_MCBRYAN_PUBERTAL_BREAST_4_5WK_DN	human_REACTOME_CYTOCHROME_P450_ARRANGED_BY_SUBSTRATE_TYPE, human_HP_HYPERCHOLESTEROLEMIA, human_MIKKELSEN_MCV6_LCP_WITH_H3K27ME3
mice_MCBRYAN_PUBERTAL_BREAST_4_5WK_UP	human_BANDRES_RESPONSE_TO_CARMUSTIN_WITHOUT_MGMT_24HR_UP, human_GOBP_REGULATION_OF_LEUKOCYTE_TETHERING_OR_ROLLING, human_HP_KYPHOSCOLIOSIS, human_AAGCAAT_MIR137
mice_MCBRYAN_PUBERTAL_BREAST_5_6WK_DN	human_REACTOME_RAS_PROCESSING, human_GOCC_CYTOSKELETON_OF_PRESYNAPTIC_ACTIVE_ZONE, human_HP_ABNORMAL_LONG_BONE_MORPHOLOGY, human_GOBP_ANGIOTENSIN_ACTIVATED_SIGNALING_PATHWAY
mice_MCBRYAN_PUBERTAL_BREAST_5_6WK_UP
mice_MCBRYAN_PUBERTAL_BREAST_6_7WK_DN
mice_MCBRYAN_PUBERTAL_BREAST_6_7WK_UP
mice_MCBRYAN_PUBERTAL_TGFB1_TARGETS_DN	human_GOMF_PROTEIN_HORMONE_RECEPTOR_ACTIVITY, human_chr20q12
mice_MCBRYAN_PUBERTAL_TGFB1_TARGETS_UP	human_MIR6866_5P, human_MIR1185_5P, human_MIR6748_3P, human_REACTOME_DARPP_32_EVENTS
mice_MCBRYAN_TERMINAL_END_BUD_DN	human_MIZUSHIMA_AUTOPHAGOSOME_FORMATION, human_REACTOME_GLUCAGON_LIKE_PEPTIDE_1_GLP1_REGULATES_INSULIN_SECRETION, human_REACTOME_DARPP_32_EVENTS, human_REACTOME_PURINE_RIBONUCLEOSIDE_MONOPHOSPHATE_BIOSYNTHESIS
mice_MCBRYAN_TERMINAL_END_BUD_UP	human_GSE15330_HSC_VS_PRO_BCELL_DN, human_MIR548B_3P, human_GOBP_DEVELOPMENTAL_PIGMENTATION, human_GOBP_LONG_CHAIN_FATTY_ACID_TRANSPORT, human_GOBP_RNA_SECONDARY_STRUCTURE_UNWINDING
mice_MCCLUNG_COCAINE_REWARD_5D	human_HP_ABNORMAL_ANTERIOR_CHAMBER_MORPHOLOGY, human_GOBP_CELLULAR_RESPONSE_TO_GONADOTROPIN_RELEASING_HORMONE, human_GOBP_REGULATION_OF_HYALURONAN_BIOSYNTHETIC_PROCESS
mice_MCCLUNG_COCAIN_REWARD_4WK	human_HP_ABSENT_PALMAR_CREASE, human_REACTOME_CHOLESTEROL_BIOSYNTHESIS, human_SENGUPTA_NASOPHARYNGEAL_CARCINOMA_UP
mice_MCCLUNG_CREB1_TARGETS_DN	human_GSE15930_STIM_VS_STIM_AND_IL12_24H_CD8_T_CELL_DN, human_RB_P107_DN.V1_DN, human_GOBP_POSTSYNAPTIC_SPECIALIZATION_ORGANIZATION
mice_MCCLUNG_CREB1_TARGETS_UP	human_GOBP_POSITIVE_REGULATION_OF_TRANSCRIPTION_FROM_RNA_POLYMERASE_II_PROMOTER_IN_RESPONSE_TO_HYPOXIA, human_MORF_XPC, human_KEGG_MEDICUS_REFERENCE_CA2_ENTRY_LIGAND_GATED_CA2_CHANNEL
mice_MCCLUNG_DELTA_FOSB_TARGETS_2WK	human_HP_ERYTHROID_HYPOPLASIA, human_GOBP_MINERALOCORTICOID_SECRETION
mice_MCCLUNG_DELTA_FOSB_TARGETS_8WK	human_ZNF669_TARGET_GENES, human_REACTOME_DOWNSTREAM_SIGNALING_OF_ACTIVATED_FGFR3, human_GCAAGGA_MIR502
mice_MCDOWELL_ACUTE_LUNG_INJURY_DN	human_KEGG_ABC_TRANSPORTERS, human_GOBP_RESPONSE_TO_LIPOTEICHOIC_ACID
mice_MCDOWELL_ACUTE_LUNG_INJURY_UP	human_MIR6809_5P, human_VALK_AML_CLUSTER_4
mice_MCGOWAN_RSP6_TARGETS_DN	human_GOBP_CELL_DIFFERENTIATION_INVOLVED_IN_PHENOTYPIC_SWITCHING, human_REACTOME_DARPP_32_EVENTS, human_REACTOME_METALLOPROTEASE_DUBS
mice_MCGOWAN_RSP6_TARGETS_UP
mice_MCMURRAY_TP53_HRAS_COOPERATION_RESPONSE_DN	human_KEGG_MEDICUS_VARIANT_MUTATION_INACTIVATED_OPTN_TO_PINK_PARKIN_MEDIATED_AUTOPHAGOSOME_FORMATION, human_REACTOME_HIV_TRANSCRIPTION_ELONGATION
mice_MCMURRAY_TP53_HRAS_COOPERATION_RESPONSE_UP	human_KOKKINAKIS_METHIONINE_DEPRIVATION_96HR_UP, human_ZNF19_TARGET_GENES
mice_MEISSNER_BRAIN_HCP_WITH_H3K27ME3
mice_MEISSNER_BRAIN_HCP_WITH_H3K4ME2
mice_MEISSNER_BRAIN_HCP_WITH_H3K4ME2_AND_H3K27ME3	human_GOBP_CARDIAC_MUSCLE_CONTRACTION, human_GOBP_CALMODULIN_DEPENDENT_KINASE_SIGNALING_PATHWAY, human_REACTOME_AURKA_ACTIVATION_BY_TPX2, human_GOBP_POSITIVE_REGULATION_OF_SKELETAL_MUSCLE_FIBER_DEVELOPMENT
mice_MEISSNER_BRAIN_HCP_WITH_H3_UNMETHYLATED	human_HP_CERVICAL_SUBLUXATION, human_GOMF_MITOCHONDRION_TARGETING_SEQUENCE_BINDING, human_HP_LEFT_TO_RIGHT_SHUNT
mice_MEISSNER_BRAIN_ICP_WITH_H3K4ME3	human_GOBP_PURINE_RIBONUCLEOSIDE_CATABOLIC_PROCESS, human_KINSEY_TARGETS_OF_EWSR1_FLII_FUSION_UP
mice_MEISSNER_ES_ICP_WITH_H3K4ME3	human_GOCC_AP_TYPE_MEMBRANE_COAT_ADAPTOR_COMPLEX, human_KEGG_MEDICUS_REFERENCE_REGULATION_OF_SERCA, human_BRUINS_UVC_RESPONSE_VIA_TP53_GROUP_A, human_GOBP_REGULATION_OF_ATP_DEPENDENT_ACTIVITY, human_GOCC_PROTEASE_INHIBITOR_COMPLEX
mice_MEISSNER_ES_ICP_WITH_H3K4ME3_AND_H3K27ME3	human_KEGG_AXON_GUIDANCE, human_HP_CLONUS, human_GOBP_MRNA_ALTERNATIVE_POLYADENYLATION
mice_MEISSNER_NPC_HCP_WITH_H3K27ME3	human_GOBP_REGULATION_OF_ANTIGEN_PROCESSING_AND_PRESENTATION_OF_PEPTIDE_OR_POLYSACCHARIDE_ANTIGEN_VIA_MHC_CLASS_II, human_DOANE_RESPONSE_TO_ANDROGEN_UP, human_KEGG_MEDICUS_REFERENCE_AUTOPHAGY_VESICLE_NUCLEATION_ELONGATION_MATURATION_LC3_II_FORMATION
mice_MEISSNER_NPC_HCP_WITH_H3K4ME2	human_GOMF_CALCIUM_RELEASE_CHANNEL_ACTIVITY
mice_MEISSNER_NPC_HCP_WITH_H3K4ME2_AND_H3K27ME3	human_DACOSTA_ERCC3_ALLELE_XPCS_VS_TTD_DN, human_HP_HYPERREFLEXIA, human_GOMF_MAP_KINASE_KINASE_KINASE_KINASE_ACTIVITY
mice_MEISSNER_NPC_HCP_WITH_H3K4ME3_AND_H3K27ME3	human_GOBP_MARGINAL_ZONE_B_CELL_DIFFERENTIATION, human_ATAAGCT_MIR21, human_GOBP_POSITIVE_REGULATION_OF_CARDIAC_MUSCLE_ADAPTATION, human_GOBP_MATURATION_OF_SSU_RRNA_FROM_TRICISTRONIC_RRNA_TRANSCRIPT_SSU_RRNA_5_8S_RRNA_LSU_RRNA
mice_MEISSNER_NPC_HCP_WITH_H3_UNMETHYLATED	human_GOBP_POSITIVE_REGULATION_OF_ENDOPLASMIC_RETICULUM_UNFOLDED_PROTEIN_RESPONSE, human_VALK_AML_CLUSTER_13, human_MIR3681_5P, human_GOBP_REGULATION_OF_RESPONSE_TO_ENDOPLASMIC_RETICULUM_STRESS
mice_MEISSNER_NPC_ICP_WITH_H3K4ME3
mice_MEISSNER_NPC_ICP_WITH_H3_UNMETHYLATED
mice_MIKKELSEN_DEDIFFERENTIATED_STATE_DN	human_GOBP_REGULATION_OF_AXON_DIAMETER
mice_MIKKELSEN_DEDIFFERENTIATED_STATE_UP	human_GSE23568_CTRL_TRANSDUCED_VS_WT_CD8_TCELL_DN, human_YU_BAP1_TARGETS, human_GSE29949_MICROGLIA_BRAIN_VS_CD8_POS_DC_SPLEEN_UP, human_WP_GENES_TARGETED_BY_MIRNAS_IN_ADIPOCYTES
mice_MIKKELSEN_ES_HCP_WITH_H3K27ME3
mice_MIKKELSEN_ES_HCP_WITH_H3_UNMETHYLATED	human_REACTOME_TRANSCRIPTION_OF_E2F_TARGETS_UNDER_NEGATIVE_CONTROL_BY_DREAM_COMPLEX, human_HERNANDEZ_ABERRANT_MITOSIS_BY_DOCETACEL_2NM_DN, human_MIR3918, human_GOMF_PHEROMONE_RECEPTOR_ACTIVITY
mice_MIKKELSEN_ES_ICP_WITH_H3K27ME3	human_HP_LOCALIZED_HIRSUTISM, human_SMID_BREAST_CANCER_LUMINAL_B_DN, human_GOBP_COLUMNAR_CUBOIDAL_EPITHELIAL_CELL_DEVELOPMENT
mice_MIKKELSEN_ES_ICP_WITH_H3K4ME3	human_GOCC_POSTSYNAPTIC_DENSITY_MEMBRANE, human_HP_CYSTATHIONINEMIA, human_GOBP_POSITIVE_REGULATION_OF_CELL_ACTIVATION
mice_MIKKELSEN_ES_ICP_WITH_H3K4ME3_AND_H3K27ME3	human_ZNF544_TARGET_GENES, human_REACTOME_DISEASES_OF_GLYCOSYLATION
mice_MIKKELSEN_ES_LCP_WITH_H3K27ME3	human_GOCC_SPLICEOSOMAL_TRI_SNRNP_COMPLEX, human_HSF_Q6, human_GOBP_REGULATION_OF_LIPID_CATABOLIC_PROCESS
mice_MIKKELSEN_ES_LCP_WITH_H3K4ME3
mice_MIKKELSEN_ES_LCP_WITH_H3K4ME3_AND_H3K27ME3	human_GOBP_MIRNA_METABOLIC_PROCESS, human_REACTOME_SURFACTANT_METABOLISM, human_GOMF_CHITINASE_ACTIVITY
mice_MIKKELSEN_IPS_HCP_WITH_H3_UNMETHYLATED	human_GOMF_TRANSITION_METAL_ION_TRANSMEMBRANE_TRANSPORTER_ACTIVITY, human_WP_ALLOGRAFT_REJECTION, human_HP_ABNORMALITY_OF_THE_MIDDLE_PHALANGES_OF_THE_TOES
mice_MIKKELSEN_IPS_ICP_WITH_H3K27ME3	human_HP_ABNORMAL_URINE_ALPHA_KETOGLUTARATE_CONCENTRATION, human_SREBP1_02, human_GOBP_FEVER_GENERATION
mice_MIKKELSEN_IPS_ICP_WITH_H3K4ME3_AND_H327ME3	human_MYCMAX_01, human_STAMBOLSKY_RESPONSE_TO_VITAMIN_D3_DN
mice_MIKKELSEN_IPS_LCP_WITH_H3K27ME3	human_HP_DEFICIENT_EXCISION_OF_UV_INDUCED_PYRIMIDINE_DIMERS_IN_DNA
mice_MIKKELSEN_IPS_LCP_WITH_H3K4ME3	human_GOBP_REGULATION_OF_TRANSLATIONAL_INITIATION, human_HP_CLONUS
mice_MIKKELSEN_IPS_LCP_WITH_H3K4ME3_AND_H3K27ME3	human_GOBP_ANTERIOR_POSTERIOR_AXIS_SPECIFICATION, human_LASTOWSKA_NEUROBLASTOMA_COPY_NUMBER_UP, human_GOBP_TROPHOBLAST_GIANT_CELL_DIFFERENTIATION
mice_MIKKELSEN_IPS_WITH_HCP_H3K27ME3
mice_MIKKELSEN_MCV6_HCP_WITH_H3K27ME3	human_ZHENG_GLIOBLASTOMA_PLASTICITY_UP, human_GOMF_K63_LINKED_DEUBIQUITINASE_ACTIVITY
mice_MIKKELSEN_MCV6_ICP_WITH_H3K27ME3	human_WP_GANGLIO_SERIES_SPHINGOLIPID_METABOLISM, human_ZSCAN18_TARGET_GENES
mice_MIKKELSEN_MCV6_ICP_WITH_H3K4ME3_AND_H3K27ME3	human_SABATES_COLORECTAL_ADENOMA_UP, human_HP_BREATHING_DYSREGULATION
mice_MIKKELSEN_MCV6_LCP_WITH_H3K27ME3	human_CAHOY_OLIGODENDROCUTIC, human_GOBP_NEGATIVE_REGULATION_OF_GLIAL_CELL_MIGRATION
mice_MIKKELSEN_MCV6_LCP_WITH_H3K4ME3	human_JEON_SMAD6_TARGETS_DN
mice_MIKKELSEN_MEF_HCP_WITH_H3K27ME3	human_GOMF_PROTEIN_ANTIGEN_BINDING, human_GOBP_PRIMITIVE_STREAK_FORMATION, human_HP_CHORIORETINAL_HYPOPIGMENTATION
mice_MIKKELSEN_MEF_HCP_WITH_H3_UNMETHYLATED	human_GOCC_CHROMOSOMAL_REGION, human_REACTOME_SIGNALING_BY_ERBB4, human_HP_BROAD_NASAL_TIP
mice_MIKKELSEN_MEF_ICP_WITH_H3K27ME3	human_CREBP1_01
mice_MIKKELSEN_MEF_ICP_WITH_H3K4ME3_AND_H3K27ME3	human_GOBP_CHROMOSOME_ORGANIZATION, human_PETROVA_ENDOTHELIUM_LYMPHATIC_VS_BLOOD_DN, human_REACTOME_REGULATION_OF_COMMISSURAL_AXON_PATHFINDING_BY_SLIT_AND_ROBO
mice_MIKKELSEN_MEF_LCP_WITH_H3K27ME3	human_HP_CAPILLARY_HEMANGIOMA
mice_MIKKELSEN_MEF_LCP_WITH_H3K4ME3
mice_MIKKELSEN_NPC_HCP_WITH_H3K27ME3	human_KINSEY_TARGETS_OF_EWSR1_FLII_FUSION_UP, human_MIR6819_5P, human_HP_HERNIA, human_REACTOME_TIE2_SIGNALING
mice_MIKKELSEN_NPC_HCP_WITH_H3K4ME3_AND_H3K27ME3	human_REACTOME_DOWNREGULATION_OF_TGF_BETA_RECEPTOR_SIGNALING
mice_MIKKELSEN_NPC_ICP_WITH_H3K27ME3	human_GOBP_REGULATION_OF_PROTEIN_AUTOPHOSPHORYLATION
mice_MIKKELSEN_NPC_ICP_WITH_H3K4ME3	human_DELASERNA_TARGETS_OF_MYOD_AND_SMARCA4, human_GOCC_SODIUM_CHANNEL_COMPLEX, human_CROONQUIST_IL6_DEPRIVATION_UP
mice_MIKKELSEN_NPC_LCP_WITH_H3K4ME3
mice_MIKKELSEN_NPC_WITH_LCP_H3K27ME3	human_HSF_Q6, human_GOCC_U2_TYPE_CATALYTIC_STEP_2_SPLICEOSOME
mice_MIKKELSEN_PARTIALLY_REPROGRAMMED_TO_PLURIPOTENCY
mice_MIKKELSEN_PLURIPOTENT_STATE_DN	human_REACTOME_MHC_CLASS_II_ANTIGEN_PRESENTATION
mice_MIKKELSEN_PLURIPOTENT_STATE_UP
mice_MILI_PSEUDOPODIA	human_GOMF_CARBOHYDRATE_KINASE_ACTIVITY
mice_MILI_PSEUDOPODIA_CHEMOTAXIS_DN	human_ZHONG_RESPONSE_TO_AZACITIDINE_AND_TSA_DN, human_GOBP_CYTIDINE_TO_URIDINE_EDITING, human_GOBP_MODIFIED_AMINO_ACID_TRANSPORT
mice_MILI_PSEUDOPODIA_CHEMOTAXIS_UP	human_REACTOME_ADHERENS_JUNCTIONS_INTERACTIONS
mice_MILI_PSEUDOPODIA_HAPTOTAXIS_DN	human_HP_ABNORMAL_MORPHOLOGY_OF_BONY_ORBIT_OF_SKULL, human_MIR4741
mice_MILI_PSEUDOPODIA_HAPTOTAXIS_UP	human_PHESSE_TARGETS_OF_APC_AND_MBD2_DN
mice_MIZUSHIMA_AUTOPHAGOSOME_FORMATION	human_HP_ASYMMETRY_OF_SPINAL_FACET_JOINTS
mice_MODY_HIPPOCAMPUS_NEONATAL	human_HP_HYDROPS_FETALIS, human_KEGG_MEDICUS_REFERENCE_PDGF_PDGFR_PLCG_CAMK_SIGNALING_PATHWAY
mice_MODY_HIPPOCAMPUS_POSTNATAL	human_HP_HYPOPLASIA_OF_THE_FEMORAL_HEAD, human_GOMF_CHITINASE_ACTIVITY, human_MIR632
mice_MODY_HIPPOCAMPUS_PRENATAL	human_REACTOME_NOTCH3_INTRACELLULAR_DOMAIN_REGULATES_TRANSCRIPTION, human_GOBP_POSITIVE_REGULATION_OF_TRANSCRIPTION_FROM_RNA_POLYMERASE_II_PROMOTER_INVOLVED_IN_CELLULAR_RESPONSE_TO_CHEMICAL_STIMULUS
mice_MONNIER_POSTRADIATION_TUMOR_ESCAPE_DN	human_MODULE_235, human_GOMF_SIGNALING_RECEPTOR_INHIBITOR_ACTIVITY, human_HP_ABNORMAL_ACTIVITY_OF_MITOCHONDRIAL_RESPIRATORY_CHAIN
mice_MONNIER_POSTRADIATION_TUMOR_ESCAPE_UP
mice_MORI_EMU_MYC_LYMPHOMA_BY_ONSET_TIME_DN	human_GOMF_PROTEIN_ANTIGEN_BINDING
mice_MORI_EMU_MYC_LYMPHOMA_BY_ONSET_TIME_UP	human_WP_TAMOXIFEN_METABOLISM, human_WAMUNYOKOLI_OVARIAN_CANCER_GRADES_1_2_UP, human_HP_ABNORMAL_HEMATOCRIT
mice_MORI_IMMATURE_B_LYMPHOCYTE_DN	human_GOBP_NEGATIVE_REGULATION_OF_OXIDATIVE_STRESS_INDUCED_INTRINSIC_APOPTOTIC_SIGNALING_PATHWAY
mice_MORI_IMMATURE_B_LYMPHOCYTE_UP	human_GOBP_CARBOHYDRATE_DERIVATIVE_TRANSPORT
mice_MORI_LARGE_PRE_BII_LYMPHOCYTE_DN	human_HOFFMANN_LARGE_TO_SMALL_PRE_BII_LYMPHOCYTE_DN, human_GOBP_SPERM_FLAGELLUM_ASSEMBLY, human_GOBP_NEGATIVE_REGULATION_OF_INTERLEUKIN_6_PRODUCTION, human_GOBP_REGULATION_OF_BASEMENT_MEMBRANE_ORGANIZATION
mice_MORI_LARGE_PRE_BII_LYMPHOCYTE_UP	human_GOMF_PROTEIN_ANTIGEN_BINDING
mice_MORI_MATURE_B_LYMPHOCYTE_DN	human_NIKOLSKY_BREAST_CANCER_17Q11_Q21_AMPLICON, human_TSAI_DNAJB4_TARGETS_UP, human_NIKOLSKY_BREAST_CANCER_17P11_AMPLICON
mice_MORI_MATURE_B_LYMPHOCYTE_UP	human_GOBP_ACROSOME_ASSEMBLY, human_GOBP_RESPONSE_TO_FRUCTOSE, human_GOBP_INNATE_IMMUNE_RESPONSE_IN_MUCOSA
mice_MORI_PLASMA_CELL_DN	human_chr20q12, human_HP_PROGRESSIVE_ENCEPHALOPATHY, human_HP_LEUKODYSTROPHY, human_HP_AUTOIMMUNE_THROMBOCYTOPENIA
mice_MORI_PLASMA_CELL_UP
mice_MORI_PRE_BI_LYMPHOCYTE_DN	human_AMEF2_Q6, human_HP_IMMUNOLOGIC_HYPERSENSITIVITY
mice_MORI_PRE_BI_LYMPHOCYTE_UP	human_NABA_CORE_MATRISOME
mice_MORI_SMALL_PRE_BII_LYMPHOCYTE_DN
mice_MORI_SMALL_PRE_BII_LYMPHOCYTE_UP	human_GSE17721_POLYIC_VS_PAM3CSK4_6H_BMDC_UP, human_HP_RENAL_AGENESIS, human_GOBP_ORGANIC_ACID_BIOSYNTHETIC_PROCESS, human_FOROUTAN_PRODRANK_TGFB_EMT_DN
mice_MULLIGAN_NTF3_SIGNALING_VIA_INSR_AND_IGF1R_DN	human_ZNF830_TARGET_GENES, human_MIR30E_3P, human_GOBP_POSITIVE_REGULATION_OF_PEPTIDE_SECRETION, human_WP_VITAMIN_A_AND_CAROTENOID_METABOLISM
mice_MULLIGAN_NTF3_SIGNALING_VIA_INSR_AND_IGF1R_UP	human_KEGG_MEDICUS_REFERENCE_CA2_ENTRY_LIGAND_GATED_CA2_CHANNEL, human_GOBP_POSITIVE_REGULATION_OF_CALCIUM_ION_TRANSPORT
mice_NABA_COLLAGENS	human_WHITEHURST_PACLITAXEL_SENSITIVITY, human_HP_CYTOCHROME_C_OXIDASE_NEGATIVE_MUSCLE_FIBERS
mice_NABA_CORE_MATRISOME	human_RODRIGUES_THYROID_CARCINOMA_UP, human_PID_LIS1_PATHWAY
mice_NABA_ECM_AFFILIATED
mice_NABA_ECM_GLYCOPROTEINS	human_GOCC_CTF18_RFC_LIKE_COMPLEX, human_MODULE_130, human_GOBP_POSITIVE_REGULATION_OF_ESTABLISHMENT_OF_PROTEIN_LOCALIZATION, human_chr6q11
mice_NABA_ECM_REGULATORS	human_HP_INSPIRATORY_STRIDOR, human_HP_JUVENILE_ONSET, human_CROONQUIST_NRAS_SIGNALING_UP
mice_NABA_MATRISOME
mice_NABA_MATRISOME_ANGIOGENIC_PANCREATIC_ISLETS	human_BDP1_TARGET_GENES, human_GOBP_ACTIN_FILAMENT_BASED_TRANSPORT, human_GOBP_LYMPHOCYTE_MIGRATION_INTO_LYMPHOID_ORGANS, human_GOMF_POLYOL_TRANSMEMBRANE_TRANSPORTER_ACTIVITY
mice_NABA_MATRISOME_ASSOCIATED	human_GOCC_CYCLIN_CDK_POSITIVE_TRANSCRIPTION_ELONGATION_FACTOR_COMPLEX, human_HAHTOLA_CTCL_PATHOGENESIS, human_HP_CHRONIC_LYMPHOCYTIC_MENINGITIS
mice_NABA_MATRISOME_BLEO_FIBROTIC_LUNG	human_GOMF_PROTEIN_ANTIGEN_BINDING, human_HP_LENS_LUXATION, human_GOMF_MITOCHONDRION_TARGETING_SEQUENCE_BINDING, human_HP_LABIAL_HYPERTROPHY
mice_NABA_MATRISOME_HYPERPLASTIC_PANCREATIC_ISLETS	human_GOBP_REGULATION_OF_PEPTIDASE_ACTIVITY, human_HP_INSPIRATORY_STRIDOR, human_HP_INTERNALLY_NUCLEATED_SKELETAL_MUSCLE_FIBERS
mice_NABA_MATRISOME_INSULINOMA
mice_NABA_MATRISOME_METASTATIC_LUNG_LYMPH_NODE_METASTASIS
mice_NABA_MATRISOME_PRIMARY_METASTATIC_LUNG_TUMOR	human_KEGG_RETINOL_METABOLISM, human_MARIADASON_RESPONSE_TO_BUTYRATE_CURCUMIN_SULINDAC_TSA_8
mice_NABA_PROTEOGLYCANS	human_GOBP_L_ALPHA_AMINO_ACID_TRANSMEMBRANE_TRANSPORT, human_HP_IRREGULARLY_SHAPED_SPERM_TAIL, human_HP_ABNORMAL_CIRCULATING_PHYTANIC_ACID_CONCENTRATION
mice_NABA_SECRETED_FACTORS	human_MANNE_COVID19_NONICU_VS_HEALTHY_DONOR_PLATELETS_DN, human_GOBP_REGULATION_OF_RESPONSE_TO_ENDOPLASMIC_RETICULUM_STRESS
mice_NADELLA_PRKAR1A_TARGETS_DN	human_KEGG_GLYCOSYLPHOSPHATIDYLINOSITOL_GPI_ANCHOR_BIOSYNTHESIS, human_GOBP_NEGATIVE_REGULATION_OF_LIPID_CATABOLIC_PROCESS, human_MIR636
mice_NADELLA_PRKAR1A_TARGETS_UP	human_GOBP_HEPARAN_SULFATE_PROTEOGLYCAN_METABOLIC_PROCESS, human_GOBP_ANTIGEN_PROCESSING_AND_PRESENTATION_OF_PEPTIDE_OR_POLYSACCHARIDE_ANTIGEN_VIA_MHC_CLASS_II
mice_NADLER_HYPERGLYCEMIA_AT_OBESITY
mice_NADLER_OBESITY_DN
mice_NADLER_OBESITY_UP
mice_NEMETH_INFLAMMATORY_RESPONSE_LPS_DN	human_REACTOME_ERYTHROCYTES_TAKE_UP_OXYGEN_AND_RELEASE_CARBON_DIOXIDE, human_REACTOME_CDH11_HOMOTYPIC_AND_HETEROTYPIC_INTERACTIONS
mice_NEMETH_INFLAMMATORY_RESPONSE_LPS_UP	human_HP_LEFT_TO_RIGHT_SHUNT, human_GOMF_CHITINASE_ACTIVITY, human_PAL_PRMT5_TARGETS_UP, human_HP_ABNORMALITY_OF_THE_CAPITATE_BONE, human_HP_LIMB_MUSCLE_WEAKNESS
mice_NUMATA_CSF3_SIGNALING_VIA_STAT3
mice_OHGUCHI_LIVER_HNF4A_TARGETS_DN	human_REACTOME_MRNA_EDITING, human_GOMF_PROTEIN_ANTIGEN_BINDING
mice_OHGUCHI_LIVER_HNF4A_TARGETS_UP	human_HP_ABNORMAL_URINE_ALPHA_KETOGLUTARATE_CONCENTRATION, human_KEGG_MEDICUS_REFERENCE_BMP_HAMP_SIGNALING_PATHWAY_AUXILIARY_FACTOR
mice_ONGUSAHA_BRCA1_TARGETS_DN	human_GOBP_TELOMERE_TETHERING_AT_NUCLEAR_PERIPHERY
mice_ONGUSAHA_TP53_TARGETS	human_GSE24634_NAIVE_CD4_TCELL_VS_DAY5_IL4_CONV_TREG_DN, human_GOBP_POSITIVE_REGULATION_OF_STRIATED_MUSCLE_CELL_DIFFERENTIATION, human_SRY_01
mice_ONO_AML1_TARGETS_DN	human_GOBP_ACTIVATION_OF_PROTEIN_KINASE_B_ACTIVITY, human_HP_ABNORMALITY_OF_THE_DISTAL_PHALANX_OF_THE_THUMB, human_HP_ELONGATED_SUPERIOR_CEREBELLAR_PEDUNCLE
mice_ONO_AML1_TARGETS_UP	human_GOMF_L_SERINE_TRANSMEMBRANE_TRANSPORTER_ACTIVITY, human_GOBP_SCARNA_LOCALIZATION_TO_CAJAL_BODY, human_HP_ABNORMALITY_OF_CIRCULATING_ENZYME_LEVEL, human_GOBP_PROTEIN_LIPID_COMPLEX_ASSEMBLY
mice_ONO_FOXP3_TARGETS_DN	human_GOBP_MITOTIC_G2_M_TRANSITION_CHECKPOINT, human_GTGGGTGK_UNKNOWN, human_GOBP_LONG_TERM_SYNAPTIC_DEPRESSION
mice_ONO_FOXP3_TARGETS_UP	human_GOMF_MAP_KINASE_KINASE_KINASE_KINASE_ACTIVITY
mice_OUYANG_PROSTATE_CANCER_MARKERS	human_GOMF_INTRAMOLECULAR_OXIDOREDUCTASE_ACTIVITY, human_GOMF_CALCIUM_ACTIVATED_CATION_CHANNEL_ACTIVITY
mice_OUYANG_PROSTATE_CANCER_PROGRESSION_DN	human_GOBP_INTERLEUKIN_17_MEDIATED_SIGNALING_PATHWAY
mice_OUYANG_PROSTATE_CANCER_PROGRESSION_UP	human_SIX1_TARGET_GENES, human_GOBP_NEGATIVE_REGULATION_OF_SECONDARY_METABOLITE_BIOSYNTHETIC_PROCESS, human_MIR6858_3P
mice_PAL_PRMT5_TARGETS_DN	human_GOBP_POSITIVE_REGULATION_OF_CELL_ACTIVATION, human_YANG_BCL3_TARGETS_DN
mice_PAL_PRMT5_TARGETS_UP	human_GOBP_MRNA_MODIFICATION, human_REACTOME_FGFR1_LIGAND_BINDING_AND_ACTIVATION
mice_PANGAS_TUMOR_SUPPRESSION_BY_SMAD1_AND_SMAD5_DN	human_SMITH_TERT_TARGETS_UP
mice_PANGAS_TUMOR_SUPPRESSION_BY_SMAD1_AND_SMAD5_UP	human_REACTOME_SHC_MEDIATED_CASCADE_FGFR1, human_HP_HYPOPLASIA_OF_THE_FEMORAL_HEAD, human_REACTOME_A_TETRASACCHARIDE_LINKER_SEQUENCE_IS_REQUIRED_FOR_GAG_SYNTHESIS
mice_PARK_OSTEOBLAST_DIFFERENTIATION_BY_PHENYLAMIL_DN	human_GOMF_BETA_2_MICROGLOBULIN_BINDING, human_GOMF_BASAL_TRANSCRIPTION_MACHINERY_BINDING
mice_PARK_OSTEOBLAST_DIFFERENTIATION_BY_PHENYLAMIL_UP	human_HP_ABNORMAL_URINE_CARBOXYLIC_ACID_LEVEL, human_GOBP_L_ALANINE_TRANSPORT, human_REACTOME_MHC_CLASS_II_ANTIGEN_PRESENTATION
mice_PASINI_SUZ12_TARGETS_DN	human_HP_ABNORMAL_5TH_FINGER_MORPHOLOGY, human_GOMF_SIGNALING_RECEPTOR_INHIBITOR_ACTIVITY, human_MANALO_HYPOXIA_UP
mice_PASINI_SUZ12_TARGETS_UP
mice_PASQUALUCCI_LYMPHOMA_BY_GC_STAGE_DN	human_GOMF_INTRAMOLECULAR_OXIDOREDUCTASE_ACTIVITY, human_KOKKINAKIS_METHIONINE_DEPRIVATION_96HR_UP
mice_PASQUALUCCI_LYMPHOMA_BY_GC_STAGE_UP	human_GOMF_QUINONE_BINDING, human_GOBP_PROTEIN_INSERTION_INTO_MITOCHONDRIAL_INNER_MEMBRANE, human_GOBP_NEGATIVE_REGULATION_OF_TRANSLATIONAL_ELONGATION
mice_PHESSE_TARGETS_OF_APC_AND_MBD2_DN	human_REACTOME_NEGATIVE_REGULATION_OF_MET_ACTIVITY, human_GOBP_REGULATION_OF_CELL_DIFFERENTIATION
mice_PHESSE_TARGETS_OF_APC_AND_MBD2_UP	human_HP_DECREASED_CD4_CD8_RATIO, human_GOBP_BONE_DEVELOPMENT, human_MIR4521, human_WP_SULFATASE_AND_AROMATASE_PATHWAY
mice_PILON_KLF1_TARGETS_UP	human_NABA_MATRISOME_PRIMARY_METASTATIC_COLORECTAL_TUMOR, human_LIN_MELANOMA_COPY_NUMBER_DN
mice_PIONTEK_PKD1_TARGETS_DN	human_GOBP_POSITIVE_REGULATION_OF_PROTEIN_SERINE_THREONINE_KINASE_ACTIVITY, human_HONRADO_BREAST_CANCER_BRCA1_VS_BRCA2, human_REACTOME_LRR_FLII_INTERACTING_PROTEIN_1_LRRFIP1_ACTIVATES_TYPE_I_IFN_PRODUCTION
mice_PIONTEK_PKD1_TARGETS_UP	human_MIR6819_3P, human_MZF1_01
mice_PLASARI_NFIC_TARGETS_BASAL_DN	human_GOBP_MICROTUBULE_BASED_TRANSPORT
mice_PLASARI_NFIC_TARGETS_BASAL_UP	human_BIOCARTA_PLC_PATHWAY, human_CCTGTGA_MIR513, human_GSE15930_STIM_VS_STIM_AND_TRICHOSTATINA_72H_CD8_T_CELL_UP
mice_PLASARI_TGFB1_SIGNALING_VIA_NFIC_10HR_DN
mice_PLASARI_TGFB1_SIGNALING_VIA_NFIC_10HR_UP	human_GOBP_POSITIVE_REGULATION_OF_CHEMOTAXIS, human_GOBP_ASPARAGINE_METABOLIC_PROCESS, human_KEGG_MEDICUS_REFERENCE_P16_CELL_CYCLE_G1_S
mice_PLASARI_TGFB1_SIGNALING_VIA_NFIC_1HR_DN	human_TURJANSKI_MAPK11_TARGETS, human_WP_MRNA_VACCINE_ACTIVATION_OF_DENDRITIC_CELL_AND_INDUCTION_OF_IFN_1
mice_PLASARI_TGFB1_SIGNALING_VIA_NFIC_1HR_UP	human_MIR7150
mice_PLASARI_TGFB1_TARGETS_10HR_DN	human_GOBP_RESPONSE_TO_MECHANICAL_STIMULUS, human_GOMF_HIGH_DENSITY_LIPOPROTEIN_PARTICLE_BINDING, human_GOBP_MODIFIED_AMINO_ACID_TRANSPORT
mice_PLASARI_TGFB1_TARGETS_10HR_UP	human_REACTOME_ZINC_INFLUX_INTO_CELLS_BY_THE_SLC39_GENE_FAMILY, human_WANG_CLASSIC_ADIPOGENIC_TARGETS_OF_PPARG, human_GOMF_CYTOSKELETAL_PROTEIN_BINDING
mice_PLASARI_TGFB1_TARGETS_1HR_DN	human_HP_ABNORMAL_URINE_CARBOXYLIC_ACID_LEVEL, human_GOMF_INTRAMOLECULAR_OXIDOREDUCTASE_ACTIVITY, human_REACTOME_MRNA_EDITING
mice_PLASARI_TGFB1_TARGETS_1HR_UP
mice_POS_HISTAMINE_RESPONSE_NETWORK	human_GOBP_INFLAMMATORY_RESPONSE_TO_WOUNDING, human_GOBP_BROWN_FAT_CELL_DIFFERENTIATION, human_MIR587, human_HP_ABNORMALITY_OF_FONTANELLES
mice_POS_RESPONSE_TO_HISTAMINE_DN	human_MIR331_5P, human_ZSCAN18_TARGET_GENES, human_WP_SREBF_AND_MIR33_IN_CHOLESTEROL_AND_LIPID_HOMEOSTASIS
mice_QI_HYPOXIA	human_GOBP_TYPE_B_PANCREATIC_CELL_DEVELOPMENT, human_GOBP_NEGATIVE_REGULATION_OF_TRIGLYCERIDE_BIOSYNTHETIC_PROCESS, human_GOBP_REGULATION_OF_EXCRETION, human_GOBP_ONE_CARBON_COMPOUND_TRANSPORT, human_GSE360_HIGH_VS_LOW_DOSE_B_MALAYI_MAC_UP
mice_QI_HYPOXIA_TARGETS_OF_HIF1A_AND_FOXA2	human_GOBP_ACTIVATION_OF_PROTEIN_KINASE_B_ACTIVITY, human_GOBP_ANTERIOR_POSTERIOR_AXIS_SPECIFICATION, human_REACTOME_FORMATION_OF_FIBRIN_CLOT_CLOTTING_CASCADE, human_GOBP_RESPONSE_TO_MISFOLDED_PROTEIN
mice_QI_PLASMACYTOMA_DN	human_CGGAARNGGCNG_UNKNOWN, human_GREB1_TARGET_GENES
mice_QI_PLASMACYTOMA_UP	human_KEGG_MEDICUS_VARIANT_MUTATION_CAUSED_ABERRANT_SOD1_TO_INTRINSIC_APOPTOTIC_PATHWAY, human_GSE30962_PRIMARY_VS_SECONDARY_CHRONIC_LCMV_INF_CD8_TCELL_UP, human_GOBP_DOUBLE_STRAND_BREAK_REPAIR_VIA_SYNTHESIS_DEPENDENT_STRAND_ANNEALING, human_GSE4590_PRE_BCELL_VS_SMALL_PRE_BCELL_UP
mice_QUINTENS_EMBRYONIC_BRAIN_RESPONSE_TO_IR	human_GOBP_ORGANIC_ACID_BIOSYNTHETIC_PROCESS, human_GOCC_SYNAPTIC_CLEFT, human_LET_7D_5P, human_GOBP_POSITIVE_REGULATION_OF_3_UTR_MEDIATED_MRNA_STABILIZATION, human_WP_PROXIMAL_TUBULE_TRANSPORT
mice_RAFFEL_VEGFA_TARGETS_DN	human_PID_ERBB_NETWORK_PATHWAY, human_DBP_Q6, human_GOBP_CALCIUM_ACTIVATED_PHOSPHOLIPID_SCRAMBLING
mice_RAFFEL_VEGFA_TARGETS_UP
mice_RAMALHO_STEMNESS_DN	human_MIR4761_3P, human_YOSHIMURA_MAPK8_TARGETS_DN, human_ZHU_CMV_24_HR_UP
mice_RAMALHO_STEMNESS_UP	human_MIR5589_3P, human_HP_ABNORMAL_LACRIMAL_GLAND_MORPHOLOGY, human_ZHENG_FOXP3_TARGETS_IN_THYMUS_DN
mice_RAMJAUN_APOPTOSIS_BY_TGFB1_VIA_MAPK1_DN	human_GOBP_NEGATIVE_REGULATION_OF_INTERFERON_BETA_PRODUCTION, human_CHANDRAN_METASTASIS_TOP50_UP, human_REACTOME_CYCLIN_A_B1_B2_ASSOCIATED_EVENTS_DURING_G2_M_TRANSITION, human_TAYLOR_METHYLATED_IN_ACUTE_LYMPHOBLASTIC_LEUKEMIA
mice_RAMJAUN_APOPTOSIS_BY_TGFB1_VIA_MAPK1_UP	human_KEGG_MEDICUS_PATHOGEN_HTLV_1_TAX_TO_NFY_MEDIATED_TRANSCRIPTION, human_BIOCARTA_MRP_PATHWAY, human_WP_MITOCHONDRIAL_FATTY_ACID_OXIDATION_DISORDERS
mice_RAMJAUN_APOPTOSIS_BY_TGFB1_VIA_SMAD4_DN	human_GOBP_TRNA_AMINOACYLATION_FOR_MITOCHONDRIAL_PROTEIN_TRANSLATION, human_chr5q22, human_BIOCARTA_PYK2_PATHWAY
mice_RAMJAUN_APOPTOSIS_BY_TGFB1_VIA_SMAD4_UP	human_MODULE_41
mice_RAMPON_ENRICHED_LEARNING_ENVIRONMENT_EARLY_DN	human_HP_ABSENT_HYPOPLASTIC_PARANASAL_SINUSES, human_GOBP_MONOATOMIC_ION_TRANSPORT
mice_RAMPON_ENRICHED_LEARNING_ENVIRONMENT_EARLY_UP	human_HP_ABNORMAL_URINE_ALPHA_KETOGLUTARATE_CONCENTRATION, human_GOBP_PROTEIN_LOCALIZATION_TO_CILIARY_TRANSITION_ZONE, human_GOMF_DEAMINASE_ACTIVITY
mice_RAMPON_ENRICHED_LEARNING_ENVIRONMENT_LATE_UP	human_GOBP_MOLTING_CYCLE, human_REACTOME_FORMATION_OF_AXIAL_MESODERM
mice_RANKIN_ANGIOGENIC_TARGETS_OF_VHL_HIF2A_DN	human_GOBP_NEURAL_PLATE_ANTERIOR_POSTERIOR_REGIONALIZATION, human_WP_GASTRIN_SIGNALING_PATHWAY, human_UROSEVIC_RESPONSE_TO_IMIQUIMOD
mice_RANKIN_ANGIOGENIC_TARGETS_OF_VHL_HIF2A_UP	human_HP_BILATERAL_PTOSIS, human_ATGTCAC_MIR489, human_GOBP_RESPONSE_TO_L_PHENYLALANINE_DERIVATIVE, human_GAVISH_3CA_METAPROGRAM_EPITHELIAL_MYC, human_NEWMAN_ERCC6_TARGETS_UP
mice_RAO_BOUND_BY_SALL4	human_GOBP_MUSCLE_CELL_PROLIFERATION
mice_RAO_BOUND_BY_SALL4_ISOFORM_A	human_GSE15271_CXCR4_POS_VS_NEG_GC_BCELL_DN, human_BIOCARTA_NGF_PATHWAY, human_GSE17721_LPS_VS_POLYIC_8H_BMDC_DN, human_HP_ABNORMAL_CONJUGATE_EYE_MOVEMENT
mice_RAO_BOUND_BY_SALL4_ISOFORM_B	human_HP_ENTHESITIS, human_REACTOME_TRANSCRIPTIONAL_REGULATION_BY_TP53, human_HP_DYSMETRIA, human_REACTOME_SENSORY_PROCESSING_OF_SOUND_BY_OUTER_HAIR_CELLS_OF_THE_COCHLEA
mice_RASHI_NFKB1_TARGETS	human_GSE20366_EX_VIVO_VS_DEC205_CONVERSION_NAIVE_CD4_TCELL_DN, human_HP_LOW_SET_EARS, human_HP_VASCULAR_GRANULAR_OSMIOPHILIC_MATERIAL_DEPOSITION, human_WP_GPCRS_OTHER, human_WP_MECHANOREGULATION_AND_PATHOLOGY_OF_YAP_TAZ_VIA_HIPPO_AND_NON_HIPPO_MECHANISMS
mice_RASHI_RESPONSE_TO_IONIZING_RADIATION_1	human_GOBP_MEMBRANE_FUSION, human_MIR1243, human_MIR7153_3P
mice_RASHI_RESPONSE_TO_IONIZING_RADIATION_2
mice_RASHI_RESPONSE_TO_IONIZING_RADIATION_3	human_REACTOME_PLATELET_ADHESION_TO_EXPOSED_COLLAGEN, human_GOMF_CARBOHYDRATE_TRANSMEMBRANE_TRANSPORTER_ACTIVITY
mice_RASHI_RESPONSE_TO_IONIZING_RADIATION_4	human_GOBP_REGULATION_OF_DNA_CATABOLIC_PROCESS, human_GOBP_APPENDAGE_MORPHOGENESIS
mice_RASHI_RESPONSE_TO_IONIZING_RADIATION_5	human_GOMF_ASPARTIC_ENDOPEPTIDASE_ACTIVITY_INTRAMEMBRANE_CLEAVING, human_KEGG_MEDICUS_PATHOGEN_ESCHERICHIA_ESPG_TO_MICROTUBULE_RHOA_SIGNALING_PATHWAY, human_GOCC_SCF_UBIQUITIN_LIGASE_COMPLEX
mice_RASHI_RESPONSE_TO_IONIZING_RADIATION_6	human_HP_FATIGABLE_WEAKNESS_OF_DISTAL_LIMB_MUSCLES, human_MORF_EI24, human_GOBP_VASCULAR_ASSOCIATED_SMOOTH_MUSCLE_CONTRACTION
mice_RAY_TUMORIGENESIS_BY_ERBB2_CDC25A_DN
mice_RAY_TUMORIGENESIS_BY_ERBB2_CDC25A_UP	human_HP_INGUINAL_FRECKLING, human_HP_LATE_ONSET, human_GOBP_POSITIVE_REGULATION_OF_EXOSOMAL_SECRETION, human_HP_ABNORMALITY_OF_COMPLEMENT_SYSTEM, human_MIR888_3P
mice_REICHERT_MITOSIS_LIN9_TARGETS	human_REACTOME_REGULATION_OF_RUNX2_EXPRESSION_AND_ACTIVITY, human_GOMF_POLYPEPTIDE_N_ACETYLGALACTOSAMINYLTRANSFERASE_ACTIVITY, human_REACTOME_PINK1_PRKN_MEDIATED_MITOPHAGY
mice_RIZ_ERYTHROID_DIFFERENTIATION	human_GOCC_FILOPODIUM, human_MIR27A_5P, human_MODULE_52
mice_RIZ_ERYTHROID_DIFFERENTIATION_12HR	human_MEBARKI_HCC_PROGENITOR_WNT_DN_CTNNB1_DEPENDENT
mice_RIZ_ERYTHROID_DIFFERENTIATION_6HR	human_GOMF_SIALYLTRANSFERASE_ACTIVITY, human_GOBP_FAT_SOLUBLE_VITAMIN_METABOLIC_PROCESS, human_GOBP_MUSCLE_ATROPHY, human_GOBP_HEART_VALVE_FORMATION
mice_RIZ_ERYTHROID_DIFFERENTIATION_APOBEC2	human_chr5q31, human_REACTOME_M_PHASE, human_GOBP_POSITIVE_REGULATION_OF_STEM_CELL_POPULATION_MAINTENANCE
mice_RIZ_ERYTHROID_DIFFERENTIATION_CCNE1	human_HP_CEREBRAL_HAMARTOMA, human_MIR3681_5P, human_GOCC_GROWTH_CONE_MEMBRANE, human_MODULE_183
mice_RIZ_ERYTHROID_DIFFERENTIATION_HBZ	human_GRAESSMANN_APOPTOSIS_BY_SERUM_DEPRIVATION_DN, human_WP_GPCRS_CLASS_B_SECRETIN_LIKE, human_GSE9946_IMMATURE_VS_MATURE_STIMULATORY_DC_DN
mice_RIZ_ERYTHROID_DIFFERENTIATION_HEMGN	human_GOBP_REGULATION_OF_RUFFLE_ASSEMBLY, human_GOBP_ANTIGEN_PROCESSING_AND_PRESENTATION_OF_ENDOGENOUS_PEPTIDE_ANTIGEN
mice_RUAN_RESPONSE_TO_TNF_DN	human_GOMF_CENTROMERIC_DNA_BINDING
mice_RUAN_RESPONSE_TO_TNF_TROGLITAZONE_DN	human_HP_LIMB_FASCICULATIONS, human_GOBP_ANTIGEN_PROCESSING_AND_PRESENTATION_OF_PEPTIDE_OR_POLYSACCHARIDE_ANTIGEN_VIA_MHC_CLASS_II, human_HP_ANARTHRIA, human_HP_IRREGULAR_CAPITAL_FEMORAL_EPIPHYSIS, human_HP_IRON_ACCUMULATION_IN_BRAIN
mice_RUAN_RESPONSE_TO_TNF_TROGLITAZONE_UP	human_HP_BILIARY_TRACT_NEOPLASM, human_GOBP_NEGATIVE_REGULATION_OF_FAT_CELL_PROLIFERATION
mice_RUAN_RESPONSE_TO_TNF_UP
mice_RUAN_RESPONSE_TO_TROGLITAZONE_DN	human_GOBP_TRANSCYTOSIS, human_GOMF_SODIUM_BICARBONATE_SYMPORTER_ACTIVITY
mice_RUAN_RESPONSE_TO_TROGLITAZONE_UP	human_GSE42021_TCONV_PLN_VS_CD24HI_TCONV_THYMUS_UP, human_GOBP_VIRAL_PROTEIN_PROCESSING
mice_SAENZ_DETOX_PATHWAY_AND_CARCINOGENESIS_DN
mice_SAFFORD_T_LYMPHOCYTE_ANERGY	human_GOMF_CHITINASE_ACTIVITY, human_HP_LIMITATION_OF_NECK_MOTION, human_NADLER_HYPERGLYCEMIA_AT_OBESITY
mice_SANDERSON_PPARA_TARGETS	human_REACTOME_MRNA_DECAY_BY_5_TO_3_EXORIBONUCLEASE
mice_SANSOM_APC_MYC_TARGETS	human_REACTOME_SEROTONIN_RECEPTORS, human_RHEIN_ALL_GLUCOCORTICOID_THERAPY_UP, human_HP_INFLAMMATION_OF_THE_LARGE_INTESTINE, human_GOBP_DIOL_METABOLIC_PROCESS
mice_SANSOM_APC_TARGETS	human_GOBP_VIRAL_PROTEIN_PROCESSING, human_GOBP_VIRAL_BUDDING, human_CRX_NRL_DN.V1_DN
mice_SANSOM_APC_TARGETS_REQUIRE_MYC
mice_SANSOM_APC_TARGETS_UP	human_KEGG_RETINOL_METABOLISM, human_GOBP_INNER_CELL_MASS_CELL_DIFFERENTIATION, human_GOBP_POSITIVE_REGULATION_OF_ACTIN_FILAMENT_BUNDLE_ASSEMBLY, human_REACTOME_AURKA_ACTIVATION_BY_TPX2
mice_SANSOM_WNT_PATHWAY_REQUIRE_MYC	human_GOBP_RESPONSE_TO_LAMINAR_FLUID_SHEAR_STRESS, human_MIR548AJ_5P_MIR548G_5P_MIR548X_5P, human_GOMF_MOLECULAR_CONDENSATE_SCAFFOLD_ACTIVITY, human_MURATA_VIRULENCE_OF_H_PILORI, human_HP_ABNORMAL_EKG
mice_SARTIPY_BLUNTED_BY_INSULIN_RESISTANCE_DN	human_KEGG_MEDICUS_REFERENCE_ITGA_B_FAK_CDC42_SIGNALING_PATHWAY, human_GOCC_CHROMOSOME_CENTROMERIC_CORE_DOMAIN
mice_SARTIPY_BLUNTED_BY_INSULIN_RESISTANCE_UP	human_GOBP_CELLULAR_RESPONSE_TO_NICOTINE, human_HP_LOWER_LIMB_SPASTICITY
mice_SARTIPY_NORMAL_AT_INSULIN_RESISTANCE_DN	human_REACTOME_SEROTONIN_RECEPTORS
mice_SARTIPY_NORMAL_AT_INSULIN_RESISTANCE_UP
mice_SASAI_RESISTANCE_TO_NEOPLASTIC_TRANSFROMATION
mice_SASAI_TARGETS_OF_CXCR6_AND_PTCH1_DN	human_HP_CYSTINURIA
mice_SASAI_TARGETS_OF_CXCR6_AND_PTCH1_UP
mice_SAUL_SEN_MAYO	human_KEGG_MISMATCH_REPAIR, human_HP_ATELECTASIS, human_HP_LONG_PALPEBRAL_FISSURE
mice_SCHAEFFER_PROSTATE_DEVELOPMENT_12HR_DN	human_GOMF_TELOMERASE_INHIBITOR_ACTIVITY
mice_SCHAEFFER_PROSTATE_DEVELOPMENT_12HR_UP
mice_SCHAEFFER_PROSTATE_DEVELOPMENT_48HR_DN	human_KORKOLA_CHORIOCARCINOMA
mice_SCHAEFFER_PROSTATE_DEVELOPMENT_48HR_UP	human_GOCC_NUCLEAR_PROTEIN_CONTAINING_COMPLEX, human_LEE_METASTASIS_AND_RNA_PROCESSING_UP
mice_SCHAEFFER_PROSTATE_DEVELOPMENT_6HR_DN	human_GSE5503_MLN_DC_VS_SPLEEN_DC_ACTIVATED_ALLOGENIC_TCELL_DN, human_GOBP_ADENYLATE_CYCLASE_INHIBITING_G_PROTEIN_COUPLED_GLUTAMATE_RECEPTOR_SIGNALING_PATHWAY
mice_SCHAEFFER_PROSTATE_DEVELOPMENT_6HR_UP	human_GOBP_POSITIVE_REGULATION_OF_MONOATOMIC_ION_TRANSPORT, human_BAKKER_FOXO3_TARGETS_DN, human_GOBP_REGULATION_OF_RESPONSE_TO_ENDOPLASMIC_RETICULUM_STRESS, human_HP_ABNORMAL_TONGUE_PHYSIOLOGY
mice_SCHAEFFER_PROSTATE_DEVELOPMENT_AND_CANCER_BOX1_DN	human_HP_LIMITATION_OF_NECK_MOTION
mice_SCHAEFFER_PROSTATE_DEVELOPMENT_AND_CANCER_BOX1_UP	human_GNF2_CDKN1C, human_REACTOME_MASTL_FACILITATES_MITOTIC_PROGRESSION, human_SMID_BREAST_CANCER_LUMINAL_A_UP, human_chr1p21
mice_SCHAEFFER_PROSTATE_DEVELOPMENT_AND_CANCER_BOX2_DN	human_GOBP_GALACTOLIPID_BIOSYNTHETIC_PROCESS, human_REACTOME_REGULATION_OF_CYTOSKELETAL_REMODELING_AND_CELL_SPREADING_BY_IPP_COMPLEX_COMPONENTS, human_GOBP_REGULATION_OF_BASEMENT_MEMBRANE_ORGANIZATION, human_HP_ABNORMAL_CIRCULATING_ALBUMIN_CONCENTRATION
mice_SCHAEFFER_PROSTATE_DEVELOPMENT_AND_CANCER_BOX2_UP	human_YANG_BREAST_CANCER_ESR1_LASER_UP
mice_SCHAEFFER_PROSTATE_DEVELOPMENT_AND_CANCER_BOX3	human_KIM_BIPOLAR_DISORDER_OLIGODENDROCYTE_DENSITY_CORR_UP, human_HP_ABDOMINAL_PAIN, human_GOMF_OXIDOREDUCTASE_ACTIVITY_ACTING_ON_THE_CH_CH_GROUP_OF_DONORS_NAD_OR_NADP_AS_ACCEPTOR
mice_SCHAEFFER_PROSTATE_DEVELOPMENT_AND_CANCER_BOX4_DN	human_GOBP_PUTRESCINE_METABOLIC_PROCESS, human_REACTOME_METABOLISM_OF_CARBOHYDRATES, human_GOMF_CIS_TRANS_ISOMERASE_ACTIVITY, human_GOBP_TRANSCRIPTION_INITIATION_AT_RNA_POLYMERASE_III_PROMOTER, human_KEGG_MEDICUS_REFERENCE_ADRB3_UCP1_SIGNALING_PATHWAY
mice_SCHAEFFER_PROSTATE_DEVELOPMENT_AND_CANCER_BOX4_UP	human_REACTOME_ACTIVATED_NTRK3_SIGNALS_THROUGH_PI3K, human_GOBP_TRANSCRIPTION_PREINITIATION_COMPLEX_ASSEMBLY, human_REACTOME_SEROTONIN_RECEPTORS
mice_SCHAEFFER_PROSTATE_DEVELOPMENT_AND_CANCER_BOX5_DN	human_GOMF_PATTERN_RECOGNITION_RECEPTOR_ACTIVITY, human_GOBP_POSITIVE_REGULATION_OF_ADENYLATE_CYCLASE_ACTIVITY, human_GNF2_AF1Q, human_GOBP_AMINO_ACID_BETAINE_TRANSPORT, human_GOBP_NEGATIVE_REGULATION_OF_AMYLOID_BETA_CLEARANCE
mice_SCHAEFFER_PROSTATE_DEVELOPMENT_AND_CANCER_BOX5_UP	human_WP_ALZHEIMER_39_S_DISEASE, human_HP_VASCULAR_DILATATION, human_GOMF_SIALYLTRANSFERASE_ACTIVITY
mice_SCHAEFFER_PROSTATE_DEVELOPMENT_AND_CANCER_BOX6_DN	human_GOMF_MRNA_BINDING, human_MIKKELSEN_MEF_ICP_WITH_H3K4ME3_AND_H3K27ME3, human_MIR378A_3P_MIR378C_MIR378D_MIR378I
mice_SCHAEFFER_PROSTATE_DEVELOPMENT_AND_CANCER_BOX6_UP	human_HP_ABNORMALITY_OF_FIBULA_MORPHOLOGY, human_GOBP_ANTIGEN_PROCESSING_AND_PRESENTATION_OF_PEPTIDE_ANTIGEN, human_GOBP_REGULATION_OF_BLOOD_CIRCULATION
mice_SCHAEFFER_SOX9_TARGETS_IN_PROSTATE_DEVELOPMENT_DN	human_GOBP_SODIUM_ION_HOMEOSTASIS, human_ZNF92_TARGET_GENES, human_GOBP_SPLEEN_DEVELOPMENT
mice_SCHAEFFER_SOX9_TARGETS_IN_PROSTATE_DEVELOPMENT_UP	human_FOROUTAN_PRODRANK_TGFB_EMT_DN, human_HP_BILATERAL_MICROPHTHALMOS
mice_SCHLINGEMANN_SKIN_CARCINOGENESIS_TPA_DN	human_GOCC_LAMELLAR_BODY, human_GLASS_IGF2BP1_CLIP_TARGETS_KNOCKDOWN_DN
mice_SCHLINGEMANN_SKIN_CARCINOGENESIS_TPA_UP
mice_SCHMAHL_PDGF_SIGNALING	human_FONTAINE_PAPILLARY_THYROID_CARCINOMA_DN, human_GOBP_ANTRAL_OVARIAN_FOLLICLE_GROWTH, human_REACTOME_RECOGNITION_AND_ASSOCIATION_OF_DNA_GLYCOSYLASE_WITH_SITE_CONTAINING_AN_AFFECTED_PURINE
mice_SCHMIDT_POR_TARGETS_IN_LIMB_BUD_DN	human_GOCC_LAMELLAR_BODY, human_FONTAINE_THYROID_TUMOR_UNCERTAIN_MALIGNANCY_DN
mice_SCHMIDT_POR_TARGETS_IN_LIMB_BUD_UP	human_GOCC_NEURON_PROJECTION_TERMINUS
mice_SCHRAETS_MLL_TARGETS_DN
mice_SCHRAETS_MLL_TARGETS_UP	human_AFP1_Q6, human_GOBP_MUSCLE_ATROPHY, human_GOCC_PRESYNAPTIC_ACTIVE_ZONE_MEMBRANE
mice_SEKI_INFLAMMATORY_RESPONSE_LPS_DN	human_MIR6747_5P, human_GOBP_POSITIVE_REGULATION_OF_CYSTEINE_TYPE_ENDOPEPTIDASE_ACTIVITY_INVOLVED_IN_APOPTOTIC_SIGNALING_PATHWAY, human_GOBP_POSITIVE_REGULATION_OF_ENDOTHELIAL_CELL_APOPTOTIC_PROCESS
mice_SEKI_INFLAMMATORY_RESPONSE_LPS_UP
mice_SERVITJA_ISLET_HNF1A_TARGETS_DN	human_GOBP_REGULATION_OF_LIPOPHAGY, human_GOBP_POSITIVE_REGULATION_OF_SKELETAL_MUSCLE_CELL_DIFFERENTIATION, human_HP_INTERMITTENT_EPISODES_OF_RESPIRATORY_INSUFFICIENCY_DUE_TO_MUSCLE_WEAKNESS
mice_SERVITJA_ISLET_HNF1A_TARGETS_UP	human_DESCARTES_FETAL_INTESTINE_INTESTINAL_EPITHELIAL_CELLS, human_GOCC_ENDOCYTIC_VESICLE_MEMBRANE, human_GOBP_PHOTOTRANSDUCTION_VISIBLE_LIGHT, human_MIR8085
mice_SERVITJA_LIVER_HNF1A_TARGETS_DN	human_GOMF_MUSCLE_ALPHA_ACTININ_BINDING, human_GOBP_ESTABLISHMENT_OF_GOLGI_LOCALIZATION
mice_SERVITJA_LIVER_HNF1A_TARGETS_UP	human_MARIADASON_RESPONSE_TO_BUTYRATE_CURCUMIN_SULINDAC_TSA_8, human_GOBP_REGULATION_OF_LIPOPHAGY
mice_SHANK_TAL1_TARGETS_DN	human_SPIELMAN_LYMPHOBLAST_EUROPEAN_VS_ASIAN_2FC_DN, human_HP_DISPROPORTIONATE_SHORT_TRUNK_SHORT_STATURE, human_HP_BEAKING_OF_VERTEBRAL_BODIES
mice_SHETH_LIVER_CANCER_VS_TXNIP_LOSS_PAM1	human_HP_ERYTHROID_HYPOPLASIA, human_HP_GASTROINTESTINAL_INFLAMMATION, human_KEGG_AXON_GUIDANCE
mice_SHETH_LIVER_CANCER_VS_TXNIP_LOSS_PAM2	human_GOBP_MRNA_POLYADENYLATION, human_GOBP_POSITIVE_REGULATION_OF_G_PROTEIN_COUPLED_RECEPTOR_SIGNALING_PATHWAY, human_MIR2110
mice_SHETH_LIVER_CANCER_VS_TXNIP_LOSS_PAM3	human_GNF2_RRM2, human_GOBP_MONOCYTE_DIFFERENTIATION, human_WONG_EMBRYONIC_STEM_CELL_CORE, human_GOBP_NEGATIVE_REGULATION_OF_ENDOTHELIAL_CELL_CHEMOTAXIS
mice_SHETH_LIVER_CANCER_VS_TXNIP_LOSS_PAM4	human_GOBP_POSITIVE_REGULATION_OF_CHEMOKINE_C_X_C_MOTIF_LIGAND_2_PRODUCTION, human_GAVISH_3CA_METAPROGRAM_EPITHELIAL_EPI_1, human_chr13q13, human_PEART_HDAC_PROLIFERATION_CLUSTER_DN, human_GOBP_POSITIVE_REGULATION_OF_CALCIUM_ION_TRANSPORT_INTO_CYTOSOL
mice_SHETH_LIVER_CANCER_VS_TXNIP_LOSS_PAM5
mice_SHETH_LIVER_CANCER_VS_TXNIP_LOSS_PAM6	human_REACTOME_METABOLISM_OF_RNA, human_HP_DEVIATION_OF_THE_4TH_FINGER
mice_SHIN_B_CELL_LYMPHOMA_CLUSTER_1
mice_SHIN_B_CELL_LYMPHOMA_CLUSTER_2	human_GOBP_REGULATION_OF_CELL_CYCLE_G2_M_PHASE_TRANSITION
mice_SHIN_B_CELL_LYMPHOMA_CLUSTER_3
mice_SHIN_B_CELL_LYMPHOMA_CLUSTER_5
mice_SHIN_B_CELL_LYMPHOMA_CLUSTER_6	human_MIR1292_5P, human_GSE24574_BCL6_HIGH_TFH_VS_TCONV_CD4_TCELL_UP
mice_SHIN_B_CELL_LYMPHOMA_CLUSTER_7	human_GSE3720_VD1_VS_VD2_GAMMADELTA_TCELL_WITH_PMA_STIM_UP, human_GSE2405_0H_VS_24H_A_PHAGOCYTOPHILUM_STIM_NEUTROPHIL_DN
mice_SHIN_B_CELL_LYMPHOMA_CLUSTER_8	human_REACTOME_PLATELET_SENSITIZATION_BY_LDL, human_GOMF_LIGAND_GATED_CHANNEL_ACTIVITY, human_GOCC_INTRACILIARY_TRANSPORT_PARTICLE_B, human_KEGG_MEDICUS_VARIANT_MUTATION_INACTIVATED_ATP2B3_TO_ANGIOTENSIN_ALDOSTERONE_SIGNALING_PATHWAY, human_GOBP_MITOCHONDRIAL_TRANSPORT
mice_SHIN_B_CELL_LYMPHOMA_CLUSTER_9	human_REACTOME_PKMTS_METHYLATE_HISTONE_LYSINES, human_REACTOME_HYALURONAN_UPTAKE_AND_DEGRADATION
mice_SIMBULAN_PARP1_TARGETS_DN	human_REACTOME_MRNA_DECAY_BY_5_TO_3_EXORIBONUCLEASE, human_GOBP_REGULATION_OF_AXON_DIAMETER
mice_SIMBULAN_PARP1_TARGETS_UP	human_REACTOME_FGFR1_LIGAND_BINDING_AND_ACTIVATION
mice_SOUCEK_MYC_TARGETS	human_MIR3913_5P, human_HP_LACRIMAL_DUCT_STENOSIS
mice_STARK_BRAIN_22Q11_DELETION	human_REACTOME_RUNX1_REGULATES_ESTROGEN_RECEPTOR_MEDIATED_TRANSCRIPTION, human_GOBP_POSITIVE_REGULATION_OF_ENDOTHELIAL_CELL_MATRIX_ADHESION_VIA_FIBRONECTIN, human_GOMF_CAMP_DEPENDENT_PROTEIN_KINASE_ACTIVITY
mice_STARK_HYPPOCAMPUS_22Q11_DELETION_DN	human_GEORGES_CELL_CYCLE_MIR192_TARGETS, human_MIR6740_3P, human_HP_SHUFFLING_GAIT
mice_STARK_HYPPOCAMPUS_22Q11_DELETION_UP	human_ZHONG_RESPONSE_TO_AZACITIDINE_AND_TSA_DN, human_HP_ABNORMAL_BRAIN_CHOLINE_LEVEL_BY_MRS
mice_STARK_PREFRONTAL_CORTEX_22Q11_DELETION_DN
mice_STARK_PREFRONTAL_CORTEX_22Q11_DELETION_UP	human_GOBP_REGULATION_OF_LIPOPHAGY
mice_STEARMAN_LUNG_CANCER_EARLY_VS_LATE_DN	human_GOBP_REGULATION_OF_LIPOPHAGY
mice_STEARMAN_LUNG_CANCER_EARLY_VS_LATE_UP	human_REACTOME_SEROTONIN_RECEPTORS, human_chr12q21
mice_STEARMAN_TUMOR_FIELD_EFFECT_UP	human_GOBP_REGULATION_OF_OSTEOBLAST_PROLIFERATION, human_HP_ASPIRATION, human_HP_CEREBRAL_EDEMA
mice_STEGER_ADIPOGENESIS_DN	human_MODULE_53, human_GOBP_PLATELET_DERIVED_GROWTH_FACTOR_RECEPTOR_ALPHA_SIGNALING_PATHWAY, human_HP_CORNEAL_EROSION, human_HP_ABNORMAL_NASAL_SEPTUM_MORPHOLOGY
mice_STEGER_ADIPOGENESIS_UP	human_GOBP_NEGATIVE_REGULATION_OF_BONE_MINERALIZATION
mice_SUZUKI_CTCFL_TARGETS_UP	human_WP_RETT_SYNDROME_CAUSING_GENES, human_GOBP_NEGATIVE_REGULATION_OF_CANONICAL_WNT_SIGNALING_PATHWAY
mice_SWEET_LUNG_CANCER_KRAS_DN	human_GOBP_ACTIVATION_OF_GTPASE_ACTIVITY, human_GOBP_AMINO_SUGAR_METABOLIC_PROCESS
mice_SWEET_LUNG_CANCER_KRAS_UP
mice_TERAMOTO_OPN_TARGETS_CLUSTER_1	human_WP_MAPK_PATHWAY_IN_CONGENITAL_THYROID_CANCER, human_GOMF_MRNA_BINDING, human_MCGARVEY_SILENCED_BY_METHYLATION_IN_COLON_CANCER
mice_TERAMOTO_OPN_TARGETS_CLUSTER_3	human_HP_EEG_WITH_FOCAL_EPILEPTIFORM_DISCHARGES
mice_TERAMOTO_OPN_TARGETS_CLUSTER_4	human_GOBP_KETONE_BIOSYNTHETIC_PROCESS
mice_TERAMOTO_OPN_TARGETS_CLUSTER_5	human_HP_DEVIATION_OF_THE_4TH_FINGER, human_REACTOME_RECRUITMENT_OF_NUMA_TO_MITOTIC_CENTROSOMES
mice_TERAMOTO_OPN_TARGETS_CLUSTER_6	human_REACTOME_BASIGIN_INTERACTIONS, human_MCRS1_TARGET_GENES
mice_TERAMOTO_OPN_TARGETS_CLUSTER_7	human_HP_DEVIATION_OF_THE_4TH_FINGER, human_WP_ROBO4_AND_VEGF_SIGNALING_PATHWAYS_CROSSTALK
mice_TERAMOTO_OPN_TARGETS_CLUSTER_8
mice_TERAO_AOX4_TARGETS_HG_DN	human_GOCC_PRESYNAPTIC_ENDOCYTIC_ZONE, human_REACTOME_PINK1_PRKN_MEDIATED_MITOPHAGY, human_KEGG_MEDICUS_VARIANT_MUTATION_ACTIVATED_MET_TO_PI3K_SIGNALING_PATHWAY
mice_TERAO_AOX4_TARGETS_HG_UP	human_MIR4737, human_LEIN_CEREBELLUM_MARKERS, human_GOBP_MALE_GENITALIA_DEVELOPMENT, human_KEGG_REGULATION_OF_ACTIN_CYTOSKELETON
mice_TERAO_AOX4_TARGETS_SKIN_DN	human_KEGG_MEDICUS_REFERENCE_TNF_RIPK1_3_SIGNALING_PATHWAY, human_HP_DORSOCERVICAL_FAT_PAD, human_MODULE_402, human_GOBP_POSITIVE_REGULATION_OF_RNA_METABOLIC_PROCESS
mice_TERAO_AOX4_TARGETS_SKIN_UP	human_GSE41176_WT_VS_TAK1_KO_ANTI_IGM_STIM_BCELL_3H_DN, human_ENK_UV_RESPONSE_EPIDERMIS_DN, human_MIR7155_5P, human_MIR6820_3P, human_MIR767_3P
mice_TESAR_ALK_AND_JAK_TARGETS_MOUSE_ES_D4_DN
mice_TESAR_ALK_AND_JAK_TARGETS_MOUSE_ES_D4_UP	human_KEGG_MEDICUS_VARIANT_MUTATION_INACTIVATED_PRKCG_TO_MGLUR1_TRPC3_SIGNALING_PATHWAY
mice_TESAR_ALK_TARGETS_EPISC_3D_UP	human_GSE16450_CTRL_VS_IFNA_6H_STIM_IMMATURE_NEURON_CELL_LINE_DN, human_GOMF_SALT_TRANSMEMBRANE_TRANSPORTER_ACTIVITY, human_REACTOME_ACTIVATION_OF_RAC1
mice_TESAR_ALK_TARGETS_EPISC_4D_UP	human_MIR1193, human_GOCC_DENSE_CORE_GRANULE_MEMBRANE, human_GOCC_INCLUSION_BODY, human_MIZUSHIMA_AUTOPHAGOSOME_FORMATION
mice_TESAR_JAK_TARGETS_MOUSE_ES_D3_DN	human_MODULE_202
mice_THEODOROU_MAMMARY_TUMORIGENESIS	human_HP_HYPERKALEMIA, human_KEGG_STEROID_BIOSYNTHESIS, human_GSE360_HIGH_DOSE_B_MALAYI_VS_M_TUBERCULOSIS_MAC_UP
mice_THUM_MIR21_TARGETS_HEART_DISEASE_DN	human_LEE_METASTASIS_AND_RNA_PROCESSING_UP, human_MIR6727_3P, human_LEE_CALORIE_RESTRICTION_NEOCORTEX_DN
mice_THUM_MIR21_TARGETS_HEART_DISEASE_UP	human_REACTOME_SIGNALLING_TO_ERKS, human_GOBP_REGULATION_OF_GOLGI_ORGANIZATION
mice_TORCHIA_TARGETS_OF_EWSR1_FLI1_FUSION_DN	human_HP_ABNORMAL_CONJUGATE_EYE_MOVEMENT, human_GOBP_GLYCOPROTEIN_BIOSYNTHETIC_PROCESS, human_KEGG_MEDICUS_VARIANT_MUTATION_INACTIVATED_FGF17_TO_RAS_ERK_SIGNALING_PATHWAY
mice_TORCHIA_TARGETS_OF_EWSR1_FLI1_FUSION_TOP20_DN	human_GOBP_REGULATION_OF_GOLGI_ORGANIZATION, human_REACTOME_PROLACTIN_RECEPTOR_SIGNALING, human_WP_MITOCHONDRIAL_COMPLEX_I_ASSEMBLY_MODEL_OXPHOS_SYSTEM
mice_TORCHIA_TARGETS_OF_EWSR1_FLI1_FUSION_TOP20_UP	human_GNF2_AF1Q
mice_TORCHIA_TARGETS_OF_EWSR1_FLI1_FUSION_UP	human_GOBP_POSITIVE_REGULATION_OF_RECEPTOR_MEDIATED_ENDOCYTOSIS
mice_TSENG_ADIPOGENIC_POTENTIAL_DN
mice_TSENG_ADIPOGENIC_POTENTIAL_UP	human_HP_INEFFECTIVE_ESOPHAGEAL_PERISTALSIS, human_HP_ABNORMALITY_OF_THE_CURVATURE_OF_THE_CORNEA, human_GOMF_SIGNALING_RECEPTOR_INHIBITOR_ACTIVITY, human_HP_INCOORDINATION
mice_TSENG_IRS1_TARGETS_DN	human_GNF2_BUB3, human_GOBP_REGULATION_OF_KIDNEY_DEVELOPMENT
mice_TSENG_IRS1_TARGETS_UP
mice_TSUTSUMI_FBXW8_TARGETS	human_REACTOME_CALNEXIN_CALRETICULIN_CYCLE
mice_TUOMISTO_TUMOR_SUPPRESSION_BY_COL13A1_DN	human_HP_APLASIA_HYPOPLASIA_OF_THE_SACRUM, human_HP_ARTHROGRYPOSIS_MULTIPLEX_CONGENITA
mice_TUOMISTO_TUMOR_SUPPRESSION_BY_COL13A1_UP	human_MIR3123, human_GOMF_ORGANIC_ANION_TRANSMEMBRANE_TRANSPORTER_ACTIVITY, human_SARTIPY_NORMAL_AT_INSULIN_RESISTANCE_UP
mice_UEDA_CENTRAL_CLOCK
mice_UEDA_PERIFERAL_CLOCK	human_HP_CHERRY_RED_SPOT_OF_THE_MACULA, human_HP_ABNORMAL_PUBIC_BONE_MORPHOLOGY, human_GOBP_REGULATION_OF_PHOSPHOLIPID_BIOSYNTHETIC_PROCESS
mice_ULE_SPLICING_VIA_NOVA2	human_chr6p12, human_chr12q22
mice_VANASSE_BCL2_TARGETS_DN	human_HP_APLASIA_HYPOPLASIA_OF_THE_PROXIMAL_PHALANGES_OF_THE_HAND, human_HP_THICK_VERMILION_BORDER, human_GSE24634_NAIVE_CD4_TCELL_VS_DAY3_IL4_CONV_TREG_DN
mice_VANASSE_BCL2_TARGETS_UP	human_KEGG_MEDICUS_PATHOGEN_YERSINIA_YOPP_J_TO_TLR2_4_MAPK_SIGNALING_PATHWAY, human_GOBP_REGULATION_OF_LEUKOCYTE_APOPTOTIC_PROCESS
mice_VANDESLUIS_COMMD1_TARGETS_GROUP_2_UP	human_GOBP_OXALATE_TRANSPORT, human_GOCC_EXCITATORY_SYNAPSE, human_GOBP_POSITIVE_REGULATION_OF_RECEPTOR_MEDIATED_ENDOCYTOSIS
mice_VANDESLUIS_COMMD1_TARGETS_GROUP_3_DN	human_REACTOME_SEROTONIN_RECEPTORS, human_REACTOME_APC_C_CDH1_MEDIATED_DEGRADATION_OF_CDC20_AND_OTHER_APC_C_CDH1_TARGETED_PROTEINS_IN_LATE_MITOSIS_EARLY_G1, human_GOBP_NEGATIVE_REGULATION_OF_TRANSFORMING_GROWTH_FACTOR_BETA_RECEPTOR_SIGNALING_PATHWAY, human_KEGG_AXON_GUIDANCE
mice_VANDESLUIS_COMMD1_TARGETS_GROUP_3_UP	human_REACTOME_STING_MEDIATED_INDUCTION_OF_HOST_IMMUNE_RESPONSES, human_GOBP_ACTIVATION_OF_GTPASE_ACTIVITY, human_HP_CLUBBING_OF_FINGERS
mice_VANDESLUIS_COMMD1_TARGETS_GROUP_4_DN	human_REACTOME_ADHERENS_JUNCTIONS_INTERACTIONS
mice_VANDESLUIS_COMMD1_TARGETS_GROUP_4_UP	human_KEGG_AXON_GUIDANCE, human_REACTOME_EARLY_SARS_COV_2_INFECTION_EVENTS, human_REACTOME_GAP_FILLING_DNA_REPAIR_SYNTHESIS_AND_LIGATION_IN_GG_NER
mice_VANDESLUIS_NORMAL_EMBRYOS_DN
mice_VANDESLUIS_NORMAL_EMBRYOS_UP
mice_VANLOO_SP3_TARGETS_DN	human_HP_CEREBRAL_HAMARTOMA, human_MIR602, human_WARTERS_RESPONSE_TO_IR_SKIN
mice_VANLOO_SP3_TARGETS_UP	human_GOBP_INTESTINAL_EPITHELIAL_CELL_MATURATION
mice_VANOEVELEN_MYOGENESIS_SIN3A_TARGETS	human_GOBP_REGULATION_OF_LEUKOCYTE_APOPTOTIC_PROCESS
mice_VARELA_ZMPSTE24_TARGETS_DN
mice_VARELA_ZMPSTE24_TARGETS_UP	human_MCGOWAN_RSP6_TARGETS_UP
mice_VERNOCHET_ADIPOGENESIS
mice_VIETOR_IFRD1_TARGETS	human_REACTOME_ACTIVATED_NTRK3_SIGNALS_THROUGH_PI3K
mice_VILIMAS_NOTCH1_TARGETS_DN	human_GOMF_TRIPLET_CODON_AMINO_ACID_ADAPTOR_ACTIVITY
mice_VILIMAS_NOTCH1_TARGETS_UP	human_MIR4453
mice_WAGSCHAL_EHMT2_TARGETS_UP	human_YU_MYC_TARGETS_UP, human_GOBP_NEGATIVE_REGULATION_OF_GENE_EXPRESSION, human_GOBP_NEGATIVE_REGULATION_OF_SMOOTH_MUSCLE_CELL_APOPTOTIC_PROCESS
mice_WAKABAYASHI_ADIPOGENESIS_PPARG_BOUND_36HR	human_GOBP_MESENCHYMAL_CELL_DIFFERENTIATION_INVOLVED_IN_KIDNEY_DEVELOPMENT, human_GOBP_ACTIVATION_OF_GTPASE_ACTIVITY
mice_WAKABAYASHI_ADIPOGENESIS_PPARG_BOUND_8D
mice_WAKABAYASHI_ADIPOGENESIS_PPARG_RXRA_BOUND_36HR
mice_WAKABAYASHI_ADIPOGENESIS_PPARG_RXRA_BOUND_8D	human_HP_FOCAL_AWARE_SEIZURE, human_KEGG_GLYCOSYLPHOSPHATIDYLINOSITOL_GPI_ANCHOR_BIOSYNTHESIS
mice_WAKABAYASHI_ADIPOGENESIS_PPARG_RXRA_BOUND_WITH_H4K20ME1_MARK	human_GOBP_NEGATIVE_REGULATION_OF_COAGULATION, human_GOMF_GROWTH_FACTOR_BINDING, human_REACTOME_NEUROFASCIN_INTERACTIONS, human_MIR6802_3P
mice_WANG_ADIPOGENIC_GENES_REPRESSED_BY_SIRT1	human_HP_DILATATION_OF_THE_BLADDER, human_HP_LIMITATION_OF_NECK_MOTION, human_GOBP_POSITIVE_REGULATION_OF_ACTIN_FILAMENT_BUNDLE_ASSEMBLY
mice_WANG_CLASSIC_ADIPOGENIC_TARGETS_OF_PPARG	human_HP_INTEROSSEUS_MUSCLE_ATROPHY, human_GOBP_L_ALPHA_AMINO_ACID_TRANSMEMBRANE_TRANSPORT, human_HP_LACRIMAL_DUCT_STENOSIS
mice_WANG_IMMORTALIZED_BY_HOXA9_AND_MEIS1_DN	human_REACTOME_TRANSCRIPTIONAL_REGULATION_OF_WHITE_ADIPOCYTE_DIFFERENTIATION
mice_WANG_IMMORTALIZED_BY_HOXA9_AND_MEIS1_UP	human_REACTOME_SWITCHING_OF_ORIGINS_TO_A_POST_REPLICATIVE_STATE
mice_WANG_LSD1_TARGETS_DN
mice_WANG_LSD1_TARGETS_UP
mice_WANG_MLL_TARGETS	human_HP_ATLANTOAXIAL_INSTABILITY
mice_WANG_NEOPLASTIC_TRANSFORMATION_BY_CCND1_MYC	human_GOBP_NEGATIVE_REGULATION_OF_APOPTOTIC_SIGNALING_PATHWAY, human_HP_DYSGENESIS_OF_THE_CEREBELLAR_VERMIS, human_MIR4496
mice_WANG_NFKB_TARGETS	human_HP_DEVIATION_OF_THE_4TH_FINGER, human_GOMF_GLYCINE_TRANSMEMBRANE_TRANSPORTER_ACTIVITY
mice_WANG_RESPONSE_TO_BEXAROTENE_DN	human_GOBP_POSITIVE_REGULATION_OF_NUCLEOTIDE_METABOLIC_PROCESS, human_GOBP_REGULATION_OF_GROWTH, human_GCM_DDX5, human_chr6q15
mice_WANG_RESPONSE_TO_BEXAROTENE_UP	human_ZC3H11A_TARGET_GENES, human_GOMF_DEAMINASE_ACTIVITY
mice_WANG_TARGETS_OF_MLL_CBP_FUSION_DN
mice_WANG_TARGETS_OF_MLL_CBP_FUSION_UP	human_MARIADASON_RESPONSE_TO_BUTYRATE_CURCUMIN_SULINDAC_TSA_8
mice_WANG_TUMOR_INVASIVENESS_DN	human_GNF2_MYD88, human_HP_EEG_WITH_POLYSPIKE_WAVE_COMPLEXES, human_GOBP_CELLULAR_RESPONSE_TO_LIPID
mice_WANG_TUMOR_INVASIVENESS_UP	human_GOBP_ENTEROENDOCRINE_CELL_DIFFERENTIATION, human_MIR576_3P
mice_WELCH_GATA1_TARGETS	human_HP_INTERICTAL_EEG_ABNORMALITY, human_GOBP_ANTIGEN_PROCESSING_AND_PRESENTATION_ENDOGENOUS_LIPID_ANTIGEN_VIA_MHC_CLASS_IB, human_GOBP_AEROBIC_RESPIRATION
mice_WENG_POR_DOSAGE
mice_WENG_POR_TARGETS_GLOBAL_DN	human_GOCC_PLASMA_MEMBRANE_PROTEIN_COMPLEX, human_GOMF_CHITIN_BINDING, human_KEGG_MEDICUS_PATHOGEN_SARS_COV_2_S_TO_CLASSICAL_PATHWAY_OF_COMPLEMENT_CASCADE, human_GAVIN_FOXP3_TARGETS_CLUSTER_T4, human_GOBP_NEGATIVE_REGULATION_OF_INTERFERON_ALPHA_PRODUCTION
mice_WENG_POR_TARGETS_GLOBAL_UP	human_HP_TETRAPARESIS, human_GOBP_MONOAMINE_TRANSPORT, human_MIR3142
mice_WENG_POR_TARGETS_LIVER_DN	human_REACTOME_MET_RECEPTOR_ACTIVATION, human_GOMF_PROTEIN_LYSINE_6_OXIDASE_ACTIVITY, human_KEGG_RETINOL_METABOLISM
mice_WENG_POR_TARGETS_LIVER_UP	human_GSE24634_IL4_VS_CTRL_TREATED_NAIVE_CD4_TCELL_DAY10_UP, human_GOBP_T_HELPER_1_CELL_DIFFERENTIATION, human_REACTOME_RECRUITMENT_OF_NUMA_TO_MITOTIC_CENTROSOMES, human_MIR4294, human_GOBP_POSITIVE_REGULATION_OF_CATECHOLAMINE_SECRETION
mice_WIEMANN_TELOMERE_SHORTENING_AND_CHRONIC_LIVER_DAMAGE_DN	human_GOCC_CLATHRIN_COATED_ENDOCYTIC_VESICLE_MEMBRANE, human_GOMF_NAD_BINDING, human_GCM_FANCC, human_HP_ABNORMALITY_OF_CHORIORETINAL_PIGMENTATION
mice_WIEMANN_TELOMERE_SHORTENING_AND_CHRONIC_LIVER_DAMAGE_UP	human_GOBP_MEIOTIC_CYTOKINESIS, human_MANNO_MIDBRAIN_NEUROTYPES_HRGL2C, human_GOMF_LIGAND_GATED_CALCIUM_CHANNEL_ACTIVITY
mice_WORSCHECH_TUMOR_EVASION_AND_TOLEROGENICITY_DN	human_LEE_LIVER_CANCER_MYC_E2F1_UP, human_GOBP_POSITIVE_REGULATION_OF_ADENYLATE_CYCLASE_ACTIVITY, human_GOBP_REGULATION_OF_LYSOSOMAL_PROTEIN_CATABOLIC_PROCESS, human_GOBP_CALCIUM_ACTIVATED_PHOSPHOLIPID_SCRAMBLING
mice_WORSCHECH_TUMOR_EVASION_AND_TOLEROGENICITY_UP	human_MIR4726_5P, human_KEGG_MEDICUS_PATHOGEN_KSHV_LANA_TO_WNT_SIGNALING_PATHWAY, human_BOYLAN_MULTIPLE_MYELOMA_PCA1_DN, human_MIR4433A_3P
mice_WORSCHECH_TUMOR_REJECTION_DN	human_HP_ELEVATED_URINARY_CARBOXYLIC_ACID, human_HP_LOW_INSERTION_OF_COLUMELLA, human_GOBP_AMINO_SUGAR_METABOLIC_PROCESS
mice_WORSCHECH_TUMOR_REJECTION_UP	human_GOBP_POSITIVE_REGULATION_OF_CELL_KILLING, human_NKX61_01, human_GOBP_PEPTIDYL_L_CYSTEINE_S_PALMITOYLATION
mice_WOTTON_RUNX_TARGETS_DN	human_MIR632, human_GOMF_CALCIUM_RELEASE_CHANNEL_ACTIVITY, human_GOBP_REVERSIBLE_DIFFERENTIATION, human_GOMF_SNARE_BINDING
mice_WOTTON_RUNX_TARGETS_UP	human_GNF2_SERPINI2, human_GOBP_REGULATION_OF_ENDODERMAL_CELL_DIFFERENTIATION, human_E2F1_Q4, human_ACATATC_MIR190, human_GOBP_REGULATION_OF_EATING_BEHAVIOR
mice_WUNDER_INFLAMMATORY_RESPONSE_AND_CHOLESTEROL_DN	human_ROSS_AML_WITH_AML1_ETO_FUSION, human_BOSCO_INTERFERON_INDUCED_ANTIVIRAL_MODULE, human_GOBP_CHROMOSOME_ORGANIZATION_INVOLVED_IN_MEIOTIC_CELL_CYCLE, human_GNF2_CKS1B
mice_WUNDER_INFLAMMATORY_RESPONSE_AND_CHOLESTEROL_UP	human_MARIADASON_RESPONSE_TO_BUTYRATE_CURCUMIN_SULINDAC_TSA_8, human_chr12q21
mice_XIE_TRASTUZUMAB_CARDIOTOXICITY_CIRCRNA_GENES
mice_XIE_TRASTUZUMAB_CARDIOTOXICITY_MMU_MIR_10A_5P_GENES	human_GOBP_BLOOD_VESSEL_MATURATION, human_HP_APLASIA_HYPOPLASIA_OF_THE_THUMB
mice_XIE_TRASTUZUMAB_CARDIOTOXICITY_MMU_MIR_133A_3P_GENES	human_MIR630, human_AUJLA_IL22_AND_IL17A_SIGNALING, human_GTGACGY_E4F1_Q6
mice_XIE_TRASTUZUMAB_CARDIOTOXICITY_MMU_MIR_150_5P_GENES	human_MIR887_3P, human_ATAACCT_MIR154, human_GOBP_REGULATION_OF_ANTIGEN_PROCESSING_AND_PRESENTATION_OF_PEPTIDE_OR_POLYSACCHARIDE_ANTIGEN_VIA_MHC_CLASS_II
mice_XIE_TRASTUZUMAB_CARDIOTOXICITY_MMU_MIR_155_3P_GENES	human_MIYAGAWA_TARGETS_OF_EWSR1_ETS_FUSIONS_UP, human_LI_LUNG_CANCER, human_GOMF_4_IRON_4_SULFUR_CLUSTER_BINDING, human_RUAN_RESPONSE_TO_TNF_TROGLITAZONE_UP, human_LOPES_METHYLATED_IN_COLON_CANCER_UP
mice_XIE_TRASTUZUMAB_CARDIOTOXICITY_MMU_MIR_193A_3P_GENES	human_HP_BICONVEX_VERTEBRAL_BODIES, human_MODULE_237, human_GOBP_MYELOID_LEUKOCYTE_MIGRATION
mice_XIE_TRASTUZUMAB_CARDIOTOXICITY_MMU_MIR_200A_3P_GENES	human_GOBP_ANTERIOR_POSTERIOR_AXIS_SPECIFICATION, human_YAO_TEMPORAL_RESPONSE_TO_PROGESTERONE_CLUSTER_8, human_BIOCARTA_TERT_PATHWAY
mice_XIE_TRASTUZUMAB_CARDIOTOXICITY_MMU_MIR_3095_3P_GENES	human_RAMASWAMY_METASTASIS_UP, human_GNF2_MAP2K3, human_MARTORIATI_MDM4_TARGETS_FETAL_LIVER_DN
mice_XIE_TRASTUZUMAB_CARDIOTOXICITY_MMU_MIR_31_5P_GENES	human_MIR202_5P, human_MIR6874_3P, human_REACTOME_AMINO_ACIDS_REGULATE_MTORC1
mice_XIE_TRASTUZUMAB_CARDIOTOXICITY_MMU_MIR_329_3P_GENES	human_SUZUKI_RESPONSE_TO_TSA_AND_DECITABINE_1B, human_HP_ABNORMAL_RETICULOCYTE_MORPHOLOGY, human_HP_APLASTIC_CLAVICLE
mice_XIE_TRASTUZUMAB_CARDIOTOXICITY_MMU_MIR_345_5P_GENES	human_NIKOLSKY_BREAST_CANCER_12Q24_AMPLICON, human_MYBL1_TARGET_GENES
mice_XIE_TRASTUZUMAB_CARDIOTOXICITY_MMU_MIR_483_5P_GENES	human_HP_ABNORMAL_NIPPLE_MORPHOLOGY, human_MIR6883_5P, human_MIR6883_3P
mice_XIE_TRASTUZUMAB_CARDIOTOXICITY_MMU_MIR_664_5P_GENES	human_MIR6499_3P, human_GOBP_TRIGLYCERIDE_BIOSYNTHETIC_PROCESS
mice_XIE_TRASTUZUMAB_CARDIOTOXICITY_MMU_MIR_669C_3P_GENES	human_BIOCARTA_CHREBP_PATHWAY, human_BIOCARTA_GSK3_PATHWAY
mice_XIE_TRASTUZUMAB_CARDIOTOXICITY_MMU_MIR_690_GENES	human_REACTOME_NR1H2_NR1H3_REGULATE_GENE_EXPRESSION_TO_CONTROL_BILE_ACID_HOMEOSTASIS, human_ZNF136_TARGET_GENES
mice_XIE_TRASTUZUMAB_CARDIOTOXICITY_MMU_MIR_708_5P_GENES	human_GOBP_MONOCYTE_ACTIVATION, human_GOBP_MEMBRANE_DEPOLARIZATION, human_GOBP_NEGATIVE_REGULATION_OF_VIRAL_INDUCED_CYTOPLASMIC_PATTERN_RECOGNITION_RECEPTOR_SIGNALING_PATHWAY, human_MIR451B
mice_XU_CREBBP_TARGETS_DN	human_GOBP_RETINAL_CELL_PROGRAMMED_CELL_DEATH, human_GOBP_ORGANIC_ACID_TRANSMEMBRANE_TRANSPORT, human_GOBP_INTERCELLULAR_TRANSPORT, human_OSMAN_BLADDER_CANCER_DN, human_GOMF_MONOSACCHARIDE_BINDING
mice_XU_CREBBP_TARGETS_UP	human_YAO_TEMPORAL_RESPONSE_TO_PROGESTERONE_CLUSTER_7, human_GSE4142_PLASMA_CELL_VS_MEMORY_BCELL_DN, human_GOBP_GROWTH_INVOLVED_IN_HEART_MORPHOGENESIS
mice_YAMAZAKI_TCEB3_TARGETS_DN
mice_YAMAZAKI_TCEB3_TARGETS_UP	human_GOBP_INTERLEUKIN_12_MEDIATED_SIGNALING_PATHWAY, human_MODULE_182, human_GOBP_REGULATION_OF_WNT_SIGNALING_PATHWAY_PLANAR_CELL_POLARITY_PATHWAY, human_HP_HYPERMETROPIA
mice_YAO_AJ_MOUSE_LUNG_TUMOR_PROGRESSION_DIFFERENT_ADENOCARCINOMA_DN	human_FOXQ1_TARGET_GENES, human_GOMF_UDP_GLUCOSYLTRANSFERASE_ACTIVITY, human_MCCABE_HOXC6_TARGETS_CANCER_DN, human_GOBP_CANNABINOID_SIGNALING_PATHWAY
mice_YAO_AJ_MOUSE_LUNG_TUMOR_PROGRESSION_DIFFERENT_ADENOMA_DN	human_GOBP_MESENCHYMAL_STEM_CELL_MAINTENANCE_INVOLVED_IN_NEPHRON_MORPHOGENESIS, human_BIOCARTA_ERBB3_PATHWAY
mice_YAO_AJ_MOUSE_LUNG_TUMOR_PROGRESSION_SIMILAR_ADENOCARCINOMA_UP	human_MODULE_110
mice_YAO_AJ_MOUSE_LUNG_TUMOR_PROGRESSION_SIMILAR_ADENOMA_UP	human_GOBP_INTERLEUKIN_1_MEDIATED_SIGNALING_PATHWAY
mice_YAO_HOXA10_TARGETS_VIA_PROGESTERONE_DN	human_MIR6854_3P, human_GOBP_CELLULAR_RESPONSE_TO_PEPTIDE, human_REACTOME_ACTIVATION_OF_NMDA_RECEPTORS_AND_POSTSYNAPTIC_EVENTS, human_GOCC_CYTOSOLIC_LARGE_RIBOSOMAL_SUBUNIT
mice_YAO_HOXA10_TARGETS_VIA_PROGESTERONE_UP	human_MIR3126_5P, human_KEGG_THYROID_CANCER
mice_YAO_TEMPORAL_RESPONSE_TO_PROGESTERONE_CLUSTER_0	human_GOBP_NUCLEOSIDE_BISPHOSPHATE_CATABOLIC_PROCESS, human_GOBP_REGULATION_OF_EARLY_ENDOSOME_TO_LATE_ENDOSOME_TRANSPORT, human_GOBP_POSITIVE_REGULATION_OF_EPITHELIAL_CELL_DIFFERENTIATION, human_GSE32034_LY6C_HIGH_VS_LOW_MONOCYTE_UP, human_GOMF_BASIC_AMINO_ACID_TRANSMEMBRANE_TRANSPORTER_ACTIVITY
mice_YAO_TEMPORAL_RESPONSE_TO_PROGESTERONE_CLUSTER_1	human_SEKI_INFLAMMATORY_RESPONSE_LPS_DN, human_LIU_TARGETS_OF_VMYB_VS_CMYB_DN
mice_YAO_TEMPORAL_RESPONSE_TO_PROGESTERONE_CLUSTER_10	human_HP_ABNORMALITY_OF_THE_HYPOTHENAR_EMINENCE
mice_YAO_TEMPORAL_RESPONSE_TO_PROGESTERONE_CLUSTER_11	human_REACTOME_GLYCOGEN_STORAGE_DISEASES
mice_YAO_TEMPORAL_RESPONSE_TO_PROGESTERONE_CLUSTER_12	human_MIR429, human_GOBP_NEGATIVE_REGULATION_OF_CENTRIOLE_REPLICATION, human_GOBP_NEGATIVE_REGULATION_OF_INTERLEUKIN_21_PRODUCTION
mice_YAO_TEMPORAL_RESPONSE_TO_PROGESTERONE_CLUSTER_13	human_NUFIP1_TARGET_GENES, human_GOCC_EARLY_ENDOSOME, human_GSE17721_LPS_VS_POLYIC_24H_BMDC_DN
mice_YAO_TEMPORAL_RESPONSE_TO_PROGESTERONE_CLUSTER_14	human_HP_INCREASED_NUCHAL_TRANSLUCENCY, human_GOBP_MODIFIED_AMINO_ACID_TRANSPORT
mice_YAO_TEMPORAL_RESPONSE_TO_PROGESTERONE_CLUSTER_15	human_REACTOME_ANDROGEN_BIOSYNTHESIS
mice_YAO_TEMPORAL_RESPONSE_TO_PROGESTERONE_CLUSTER_16	human_HP_ABNORMALITY_OF_COAGULATION, human_GOBP_MAINTENANCE_OF_CELL_NUMBER, human_HP_ABNORMAL_NUMBER_OF_TEETH, human_GOBP_CHROMOSOME_ORGANIZATION_INVOLVED_IN_MEIOTIC_CELL_CYCLE
mice_YAO_TEMPORAL_RESPONSE_TO_PROGESTERONE_CLUSTER_17	human_GOBP_POSITIVE_REGULATION_OF_MACROPHAGE_CYTOKINE_PRODUCTION, human_HP_CORNEAL_DYSTROPHY, human_KEGG_MATURITY_ONSET_DIABETES_OF_THE_YOUNG
mice_YAO_TEMPORAL_RESPONSE_TO_PROGESTERONE_CLUSTER_2	human_ZNF19_TARGET_GENES, human_GOBP_ACYLGLYCEROL_HOMEOSTASIS, human_MODULE_402
mice_YAO_TEMPORAL_RESPONSE_TO_PROGESTERONE_CLUSTER_3	human_GOMF_DEATH_DOMAIN_BINDING, human_MORF_PPP1CC, human_GOBP_BRANCHING_MORPHOGENESIS_OF_AN_EPITHELIAL_TUBE
mice_YAO_TEMPORAL_RESPONSE_TO_PROGESTERONE_CLUSTER_4	human_GOBP_CELLULAR_RESPONSE_TO_PEPTIDE_HORMONE_STIMULUS, human_EGR2_01, human_HP_FETAL_DISTRESS
mice_YAO_TEMPORAL_RESPONSE_TO_PROGESTERONE_CLUSTER_5	human_BOSCO_INTERFERON_INDUCED_ANTIVIRAL_MODULE, human_GOBP_NEGATIVE_REGULATION_OF_CELL_PROLIFERATION_INVOLVED_IN_KIDNEY_DEVELOPMENT
mice_YAO_TEMPORAL_RESPONSE_TO_PROGESTERONE_CLUSTER_6	human_PID_CXCR4_PATHWAY, human_chr5q12, human_CROONQUIST_IL6_DEPRIVATION_UP, human_MIR4681, human_GOMF_RNA_STEM_LOOP_BINDING
mice_YAO_TEMPORAL_RESPONSE_TO_PROGESTERONE_CLUSTER_7	human_MIR589_3P
mice_YAO_TEMPORAL_RESPONSE_TO_PROGESTERONE_CLUSTER_8
mice_YAO_TEMPORAL_RESPONSE_TO_PROGESTERONE_CLUSTER_9	human_AIZARANI_LIVER_C29_MVECS_2, human_HP_DIASTEMA, human_MODULE_367, human_chr12q12
mice_YAUCH_HEDGEHOG_SIGNALING_PARACRINE_DN
mice_YAUCH_HEDGEHOG_SIGNALING_PARACRINE_UP	human_HP_FOCAL_SENSORY_SEIZURE
mice_YU_MYC_TARGETS_DN	human_GOBP_NEGATIVE_REGULATION_OF_CHEMOKINE_PRODUCTION, human_HP_LOWER_LIMB_HYPERTONIA, human_GOCC_RIBBON_SYNAPSE
mice_YU_MYC_TARGETS_UP	human_HP_BULBAR_PALSY, human_GOBP_POSITIVE_REGULATION_OF_INOSITOL_TRISPHOSPHATE_BIOSYNTHETIC_PROCESS
mice_ZAIDI_OSTEOBLAST_TRANSCRIPTION_FACTORS	human_TTCYRGAA_UNKNOWN, human_GOCC_ANNULATE_LAMELLAE
mice_ZAMORA_NOS2_TARGETS_DN	human_GSE41867_MEMORY_VS_EXHAUSTED_CD8_TCELL_DAY30_LCMV_DN, human_SMID_BREAST_CANCER_LUMINAL_A_DN
mice_ZAMORA_NOS2_TARGETS_UP	human_GOBP_RESPONSE_TO_X_RAY
mice_ZEILSTRA_CD44_TARGETS_DN	human_HP_CORNEAL_DYSTROPHY, human_HP_ABNORMAL_SIZE_OF_THE_PALPEBRAL_FISSURES, human_GOCC_ATPASE_DEPENDENT_TRANSMEMBRANE_TRANSPORT_COMPLEX
mice_ZEILSTRA_CD44_TARGETS_UP	human_chr10p15, human_MIYAGAWA_TARGETS_OF_EWSR1_ETS_FUSIONS_UP, human_LIU_PROSTATE_CANCER_UP
mice_ZEMEK_IMMUNE_CHECKPOINT_BLOCKADE_OVARIAN_CANCER_OVERLAP_UP	human_WP_ENTEROCYTE_CHOLESTEROL_METABOLISM, human_REACTOME_ASYMMETRIC_LOCALIZATION_OF_PCP_PROTEINS
mice_ZEMEK_IMMUNE_CHECKPOINT_BLOCKADE_OVARIAN_CANCER_RENCA_DN	human_SMTTTTGT_UNKNOWN, human_GOBP_CELL_FATE_SPECIFICATION_INVOLVED_IN_PATTERN_SPECIFICATION
mice_ZEMEK_IMMUNE_CHECKPOINT_BLOCKADE_OVARIAN_CANCER_RENCA_UP	human_GOCC_NEURON_TO_NEURON_SYNAPSE, human_PUJANA_BREAST_CANCER_LIT_INT_NETWORK
mice_ZENG_GU_ICB_CONTROL_METAGENE_14_PRECICTIVE_ICB_RESPONSE	human_HP_HYPERPLASTIC_CALLUS_FORMATION
mice_ZENG_GU_ICB_CONTROL_METAGENE_19_PRECICTIVE_ICB_RESPONSE	human_HP_HYPERPLASTIC_CALLUS_FORMATION, human_ASTON_MAJOR_DEPRESSIVE_DISORDER_UP, human_GSE11961_FOLLICULAR_BCELL_VS_GERMINAL_CENTER_BCELL_DAY40_UP
mice_ZENG_GU_ICB_CONTROL_METAGENE_21_PRECICTIVE_ICB_RESISTANCE	human_MZF1_01, human_E2F5_TARGET_GENES, human_GCGCTTT_MIR518B_MIR518C_MIR518D, human_ACTTTAT_MIR1425P
mice_ZENG_GU_ICB_CONTROL_METAGENE_25_PRECICTIVE_ICB_RESPONSE	human_NR1I2_TARGET_GENES, human_KEGG_MEDICUS_REFERENCE_CD40_NFKB_SIGNALING_PATHWAY
mice_ZENG_GU_ICB_CONTROL_METAGENE_31_PRECICTIVE_ICB_RESISTANCE	human_GOBP_INTERLEUKIN_6_PRODUCTION, human_OVSYANNIKOVA_PBMC_FLUARIX_AGE_50_74YO_COMMON_WITH_BOTH_HAI_AND_VNA_28DY_VS_3DY_USED_IN_HAI_AND_VNA_RESPONSE_MODELS_DN
mice_ZENG_GU_ICB_CONTROL_METAGENE_3_PRECICTIVE_ICB_RESPONSE	human_MIR3681_5P, human_GOBP_ASPARTATE_FAMILY_AMINO_ACID_CATABOLIC_PROCESS, human_HP_ABNORMAL_BRONCHUS_PHYSIOLOGY
mice_ZENG_GU_ICB_CONTROL_METAGENE_42_PRECICTIVE_ICB_RESISTANCE	human_GOBP_LYSOSOMAL_MEMBRANE_ORGANIZATION, human_GAVISH_3CA_MALIGNANT_METAPROGRAM_10_PROTEIN_MATURATION, human_DESCARTES_MAIN_FETAL_UNIPOLAR_BRUSH_CELLS, human_GOBP_NEGATIVE_REGULATION_OF_AMYLOID_BETA_CLEARANCE
mice_ZENG_GU_ICB_CONTROL_METAGENE_44_PRECICTIVE_ICB_RESPONSE	human_chr13q11, human_chr6q26
mice_ZENG_GU_ICB_CONTROL_METAGENE_8_PRECICTIVE_ICB_RESPONSE	human_GOBP_EMBRYONIC_CRANIAL_SKELETON_MORPHOGENESIS, human_GSE24574_BCL6_HIGH_TFH_VS_TCONV_CD4_TCELL_UP
mice_ZENG_GU_POST_ICB_METAGENE_22	human_WP_22Q11_2_COPY_NUMBER_VARIATION_SYNDROME, human_GOCC_SEX_CHROMATIN, human_GOBP_TYPE_B_PANCREATIC_CELL_DIFFERENTIATION
mice_ZENG_GU_POST_ICB_METAGENE_31
mice_ZENG_GU_POST_ICB_METAGENE_39	human_MODULE_286
mice_ZENG_GU_POST_ICB_METAGENE_41	human_REACTOME_APC_C_MEDIATED_DEGRADATION_OF_CELL_CYCLE_PROTEINS, human_MARTENS_BOUND_BY_PML_RARA_FUSION, human_GOBP_LIPID_DROPLET_DISASSEMBLY
mice_ZHANG_ADIPOGENESIS_BY_BMP7	human_GOMF_ACTIVIN_RECEPTOR_ACTIVITY, human_HP_LONG_TRACT_SIGNS, human_HP_INSISTENCE_ON_SAMENESS, human_GOBP_POSITIVE_REGULATION_OF_COMPLEMENT_ACTIVATION
mice_ZHANG_BREAST_CANCER_PROGENITORS_DN	human_MAYBURD_RESPONSE_TO_L663536_UP, human_NAKAMURA_TUMOR_ZONE_PERIPHERAL_VS_CENTRAL_UP
mice_ZHANG_BREAST_CANCER_PROGENITORS_UP
mice_ZHANG_GATA6_TARGETS_DN	human_GOBP_SALIVA_SECRETION, human_HP_INTESTINAL_POLYP, human_GOCC_BETA_CATENIN_TCF_COMPLEX, human_OSMAN_BLADDER_CANCER_DN
mice_ZHANG_GATA6_TARGETS_UP	human_MIKKELSEN_MCV6_ICP_WITH_H3K27ME3, human_MIR6506_3P
mice_ZHENG_BOUND_BY_FOXP3	human_MODULE_194, human_GOBP_GLYCOSAMINOGLYCAN_CATABOLIC_PROCESS, human_GOCC_GROWTH_CONE_MEMBRANE
mice_ZHENG_FOXP3_TARGETS_DN	human_HP_FIBULAR_APLASIA, human_GOBP_WATER_TRANSPORT, human_MODULE_52
mice_ZHENG_FOXP3_TARGETS_IN_THYMUS_DN	human_HP_ABNORMAL_ODONTOID_TISSUE_MORPHOLOGY
mice_ZHENG_FOXP3_TARGETS_IN_THYMUS_UP	human_GOBP_REGULATION_OF_MITOCHONDRIAL_GENE_EXPRESSION, human_MORF_RAD23A, human_GOCC_EGG_COAT, human_GOBP_PEPTIDYL_ARGININE_METHYLATION
mice_ZHENG_FOXP3_TARGETS_IN_T_LYMPHOCYTE_DN
mice_ZHENG_FOXP3_TARGETS_IN_T_LYMPHOCYTE_UP	human_chr6q22, human_ABRAHAM_ALPC_VS_MULTIPLE_MYELOMA_UP
mice_ZHENG_FOXP3_TARGETS_UP	human_HP_EEG_WITH_BURST_SUPPRESSION
mice_ZHENG_GLIOBLASTOMA_PLASTICITY_DN	human_GSE36826_NORMAL_VS_STAPH_AUREUS_INF_SKIN_UP, human_GOBP_POSITIVE_REGULATION_OF_LIPID_LOCALIZATION, human_REACTOME_N_GLYCAN_ANTENNAE_ELONGATION_IN_THE_MEDIAL_TRANS_GOLGI, human_GOMF_OXIDOREDUCTASE_ACTIVITY_ACTING_ON_PAIRED_DONORS_WITH_INCORPORATION_OR_REDUCTION_OF_MOLECULAR_OXYGEN_REDUCED_ASCORBATE_AS_ONE_DONOR_AND_INCORPORATION_OF_ONE_ATOM_OF_OXYGEN
mice_ZHENG_GLIOBLASTOMA_PLASTICITY_UP	human_IBRAHIM_NRF2_DOWN, human_TONG_INTERACT_WITH_PTTG1
mice_ZHENG_IL22_SIGNALING_DN	human_HP_INTESTINAL_FISTULA
mice_ZHENG_IL22_SIGNALING_UP
mice_ZHONG_SECRETOME_OF_LUNG_CANCER_AND_ENDOTHELIUM	human_GOBP_CELLULAR_RESPONSE_TO_ZINC_ION, human_HP_ABNORMAL_FINGER_MORPHOLOGY, human_MIR296_5P
mice_ZHONG_SECRETOME_OF_LUNG_CANCER_AND_FIBROBLAST	human_GOMF_POTASSIUM_ION_BINDING
mice_ZHONG_SECRETOME_OF_LUNG_CANCER_AND_MACROPHAGE	human_GOCC_RIBBON_SYNAPSE
mice_ZHOU_PANCREATIC_BETA_CELL	human_GOMF_PHOSPHATIDYLETHANOLAMINE_FLIPPASE_ACTIVITY, human_GOBP_NEGATIVE_REGULATION_OF_INFLAMMATORY_RESPONSE_TO_ANTIGENIC_STIMULUS
mice_ZHOU_PANCREATIC_ENDOCRINE_PROGENITOR	human_BLANCO_MELO_COVID19_SARS_COV_2_INFECTION_CALU3_CELLS_UP
mice_ZHOU_PANCREATIC_EXOCRINE_PROGENITOR	human_GOBP_REGULATION_OF_CELL_FATE_SPECIFICATION
mice_BIOCARTA_41BB_PATHWAY
mice_BIOCARTA_ACE2_PATHWAY	human_GOBP_AMELOGENESIS, human_GOBP_NEGATIVE_REGULATION_OF_TRANSLATIONAL_ELONGATION, human_GOBP_CELL_DIFFERENTIATION_INVOLVED_IN_PHENOTYPIC_SWITCHING, human_POU6F1_01
mice_BIOCARTA_ACETAMINOPHEN_PATHWAY	human_PLASARI_NFIC_TARGETS_BASAL_DN, human_REACTOME_SYNTHESIS_OF_KETONE_BODIES, human_MUELLER_METHYLATED_IN_GLIOBLASTOMA, human_MIR4517
mice_BIOCARTA_ACH_PATHWAY	human_HP_CHOANAL_STENOSIS, human_ASH1L_TARGET_GENES, human_chr6q26
mice_BIOCARTA_ACTINY_PATHWAY	human_CREB3L2_TARGET_GENES
mice_BIOCARTA_AGPCR_PATHWAY	human_GOCC_9PLUS2_MOTILE_CILIUM
mice_BIOCARTA_AGR_PATHWAY	human_GOBP_SYNAPTIC_VESICLE_PRIMING, human_DACOSTA_ERCC3_ALLELE_XPCS_VS_TTD_DN, human_GOMF_MOLECULAR_SEQUESTERING_ACTIVITY
mice_BIOCARTA_AKAP13_PATHWAY	human_MACLACHLAN_BRCA1_TARGETS_DN, human_MORF_RAD54L, human_MIR11181_5P, human_NIKOLSKY_BREAST_CANCER_8Q23_Q24_AMPLICON
mice_BIOCARTA_AKAP95_PATHWAY	human_GNF2_SMC1L1, human_GOBP_EPITHELIAL_CELL_DIFFERENTIATION_INVOLVED_IN_PROSTATE_GLAND_DEVELOPMENT
mice_BIOCARTA_AKAPCENTROSOME_PATHWAY	human_MIR6883_5P, human_MIR6883_3P, human_WP_SULFATION_BIOTRANSFORMATION_REACTION, human_JIANG_VHL_TARGETS
mice_BIOCARTA_AKT_PATHWAY	human_GOBP_RESPONSE_TO_FATTY_ACID, human_LINDSTEDT_DENDRITIC_CELL_MATURATION_B, human_WP_INTERACTIONS_OF_NATURAL_KILLER_CELLS_IN_PANCREATIC_CANCER, human_GOMF_TESTOSTERONE_DEHYDROGENASE_NAD_P_ACTIVITY
mice_BIOCARTA_ALTERNATIVE_PATHWAY	human_GOBP_AUTOPHAGIC_CELL_DEATH, human_REACTOME_G2_M_DNA_DAMAGE_CHECKPOINT, human_MIR4318
mice_BIOCARTA_AMAN_PATHWAY	human_chr4q27, human_SHIN_B_CELL_LYMPHOMA_CLUSTER_1, human_GSE7852_TREG_VS_TCONV_FAT_UP
mice_BIOCARTA_ARAP_PATHWAY
mice_BIOCARTA_ARENRF2_PATHWAY	human_HP_ABNORMALITY_OF_NEUTROPHILS, human_NABA_CORE_MATRISOME
mice_BIOCARTA_ARF_PATHWAY	human_NKX2_2_TARGET_GENES, human_GOBP_NEGATIVE_REGULATION_OF_CD4_POSITIVE_ALPHA_BETA_T_CELL_PROLIFERATION, human_MIR6773_3P, human_GOBP_POSITIVE_REGULATION_OF_GROWTH_HORMONE_SECRETION
mice_BIOCARTA_ASBCELL_PATHWAY	human_MIR660_3P, human_GOBP_PROTEIN_DEPOLYMERIZATION
mice_BIOCARTA_AT1R_PATHWAY	human_MIR760, human_MIR23B_5P, human_GOCC_RNAI_EFFECTOR_COMPLEX
mice_BIOCARTA_ATM_PATHWAY	human_GOBP_MEDIUM_CHAIN_FATTY_ACID_METABOLIC_PROCESS, human_NFKAPPAB_01, human_GAVISH_3CA_METAPROGRAM_MACROPHAGES_RESPIRATION, human_HOSHIDA_LIVER_CANCER_LATE_RECURRENCE_DN
mice_BIOCARTA_ATRBRCA_PATHWAY	human_GNF2_AF1Q, human_GOMF_PHOSPHOLIPASE_C_ACTIVITY, human_GOBP_NEGATIVE_REGULATION_OF_PROTEIN_CONTAINING_COMPLEX_DISASSEMBLY
mice_BIOCARTA_BAD_PATHWAY	human_HOLLERN_ADENOMYOEPITHELIAL_BREAST_TUMOR, human_GOBP_RESPONSE_TO_SALT
mice_BIOCARTA_BARRESTIN_PATHWAY	human_MUELLER_COMMON_TARGETS_OF_AML_FUSIONS_DN, human_PLASARI_NFIC_TARGETS_BASAL_DN, human_MIR4517
mice_BIOCARTA_BARRESTIN_SRC_PATHWAY	human_GOBP_SPINDLE_ELONGATION, human_KREPPEL_CD99_TARGETS_DN
mice_BIOCARTA_BARR_MAPK_PATHWAY
mice_BIOCARTA_BBCELL_PATHWAY	human_KEGG_MEDICUS_VARIANT_ERBB2_OVEREXPRESSION_TO_EGF_JAK_STAT_SIGNALING_PATHWAY, human_WP_COMPLEMENT_AND_COAGULATION_CASCADES, human_MIR3117_3P
mice_BIOCARTA_BCELLSURVIVAL_PATHWAY	human_REACTOME_GAP_JUNCTION_TRAFFICKING_AND_REGULATION, human_NAKAJIMA_EOSINOPHIL, human_MIR548AN
mice_BIOCARTA_BCR_PATHWAY	human_WP_CHOLESTEROL_BIOSYNTHESIS_PATHWAY, human_REACTOME_MRNA_EDITING
mice_BIOCARTA_BIOPEPTIDES_PATHWAY	human_HP_ABNORMAL_UTERINE_CERVIX_MORPHOLOGY, human_HP_BILATERAL_MICROPHTHALMOS, human_YU_BAP1_TARGETS, human_HP_HYPERPIGMENTATION_OF_THE_SKIN
mice_BIOCARTA_BLYMPHOCYTE_PATHWAY
mice_BIOCARTA_BTG2_PATHWAY	human_GOCC_NEURON_TO_NEURON_SYNAPSE, human_KEGG_MEDICUS_VARIANT_MUTATION_CAUSED_ABERRANT_SNCA_TO_PERK_ATF4_SIGNALING_PATHWAY, human_WP_BIOTIN_METABOLISM_INCLUDING_IMDS
mice_BIOCARTA_CACAM_PATHWAY	human_GOCC_LATE_ENDOSOME_MEMBRANE, human_GOBP_POSITIVE_REGULATION_OF_MAP_KINASE_ACTIVITY, human_GOMF_INSULIN_LIKE_GROWTH_FACTOR_II_BINDING, human_GOBP_POSITIVE_REGULATION_OF_BROWN_FAT_CELL_DIFFERENTIATION, human_GOBP_RESPONSE_TO_INTERFERON_BETA
mice_BIOCARTA_CALCINEURIN_PATHWAY	human_KEGG_MEDICUS_VARIANT_MUTATION_CAUSED_ABERRANT_HTT_TO_AUTOPHAGY_VESICLE_NUCLEATION, human_BIOCARTA_ARENRF2_PATHWAY
mice_BIOCARTA_CARDIACEGF_PATHWAY	human_COATES_MACROPHAGE_M1_VS_M2_DN, human_HP_CUTIS_MARMORATA
mice_BIOCARTA_CARM1_PATHWAY	human_GOBP_PROTEOGLYCAN_METABOLIC_PROCESS
mice_BIOCARTA_CASPASE_PATHWAY	human_GOBP_REFLEX, human_FLECHNER_BIOPSY_KIDNEY_TRANSPLANT_REJECTED_VS_OK_UP, human_GOBP_AMP_SALVAGE, human_HP_GLOBAL_BRAIN_ATROPHY
mice_BIOCARTA_CB1R_PATHWAY	human_WP_MIRNA_BIOGENESIS, human_ZNF592_TARGET_GENES
mice_BIOCARTA_CBL_PATHWAY	human_GOBP_MITOTIC_DNA_REPLICATION_CHECKPOINT_SIGNALING, human_REACTOME_TRNA_AMINOACYLATION, human_GOBP_MICROVILLUS_ASSEMBLY, human_GOBP_NEGATIVE_REGULATION_OF_PHOSPHOLIPID_METABOLIC_PROCESS
mice_BIOCARTA_CCR3_PATHWAY	human_GSE17721_LPS_VS_POLYIC_16H_BMDC_UP, human_GOMF_TAU_PROTEIN_BINDING
mice_BIOCARTA_CCR5_PATHWAY	human_HP_BRANCHIAL_FISTULA, human_GOBP_PYRIMIDINE_DEOXYRIBONUCLEOTIDE_METABOLIC_PROCESS, human_LINDGREN_BLADDER_CANCER_CLUSTER_2A_DN, human_GOBP_REGULATION_OF_AMYLOID_BETA_CLEARANCE
mice_BIOCARTA_CD40_PATHWAY
mice_BIOCARTA_CDC25_PATHWAY	human_HP_CHOLESTATIC_LIVER_DISEASE, human_GOBP_POSITIVE_REGULATION_OF_SYNAPTIC_VESICLE_ENDOCYTOSIS, human_HP_ABNORMALITY_OF_THE_FOOT_MUSCULATURE
mice_BIOCARTA_CDC42RAC_PATHWAY	human_GOBP_REGULATION_OF_CELL_MATRIX_ADHESION, human_GOBP_PURINERGIC_NUCLEOTIDE_RECEPTOR_SIGNALING_PATHWAY, human_GOBP_TUBE_LUMEN_CAVITATION
mice_BIOCARTA_CDK5_PATHWAY	human_MIR7153_3P, human_GOBP_MODULATION_OF_PROCESS_OF_ANOTHER_ORGANISM, human_BLANCO_MELO_COVID19_SARS_COV_2_INFECTION_CALU3_CELLS_UP
mice_BIOCARTA_CDMAC_PATHWAY	human_HP_LARGE_ILIAC_WING, human_GOBP_POSITIVE_REGULATION_OF_ACTIN_FILAMENT_BUNDLE_ASSEMBLY
mice_BIOCARTA_CELL2CELL_PATHWAY
mice_BIOCARTA_CELLCYCLE_PATHWAY	human_MODULE_160, human_HP_ABNORMAL_DENTAL_PULP_MORPHOLOGY, human_GOMF_POLYSACCHARIDE_BINDING
mice_BIOCARTA_CERAMIDE_PATHWAY	human_PEDERSEN_METASTASIS_BY_ERBB2_ISOFORM_1
mice_BIOCARTA_CFTR_PATHWAY	human_NR1I2_TARGET_GENES
mice_BIOCARTA_CHEMICAL_PATHWAY	human_HP_LACK_OF_INSIGHT, human_HP_IRREGULARLY_SHAPED_SPERM_TAIL, human_GOBP_NEUROTRANSMITTER_RECEPTOR_LOCALIZATION_TO_POSTSYNAPTIC_SPECIALIZATION_MEMBRANE
mice_BIOCARTA_CHREBP_PATHWAY
mice_BIOCARTA_CIRCADIAN_PATHWAY	human_GSE24574_BCL6_HIGH_TFH_VS_TCONV_CD4_TCELL_DN, human_GSE42021_CD24HI_VS_CD24INT_TREG_THYMUS_UP, human_MIR4637
mice_BIOCARTA_CK1_PATHWAY
mice_BIOCARTA_CLASSIC_PATHWAY	human_CSR_LATE_UP.V1_DN, human_MIR5093, human_MIR5190
mice_BIOCARTA_COMP_PATHWAY
mice_BIOCARTA_CPSF_PATHWAY	human_GNF2_RFC4, human_HP_ABNORMAL_CIRCULATING_IGM_LEVEL, human_GNF2_SMC1L1, human_HP_FOOT_JOINT_CONTRACTURE
mice_BIOCARTA_CREB_PATHWAY	human_GOCC_9PLUS0_NON_MOTILE_CILIUM, human_GOCC_9PLUS2_MOTILE_CILIUM
mice_BIOCARTA_CREM_PATHWAY
mice_BIOCARTA_CSK_PATHWAY
mice_BIOCARTA_CTBP1_PATHWAY	human_GOBP_AMYLOID_PRECURSOR_PROTEIN_CATABOLIC_PROCESS, human_REACTOME_GOLGI_TO_ER_RETROGRADE_TRANSPORT
mice_BIOCARTA_CTCF_PATHWAY	human_GNF2_VAV1, human_GOCC_LAMELLIPODIUM, human_GOBP_GAMMA_AMINOBUTYRIC_ACID_SIGNALING_PATHWAY
mice_BIOCARTA_CTLA4_PATHWAY
mice_BIOCARTA_CTL_PATHWAY	human_MIR495_5P, human_HP_PROMINENT_DIGIT_PAD, human_REACTOME_RESPIRATORY_ELECTRON_TRANSPORT
mice_BIOCARTA_CXCR4_PATHWAY	human_GOBP_SYNAPTIC_VESICLE_LUMEN_ACIDIFICATION, human_MORF_NME2
mice_BIOCARTA_CYTOKINE_PATHWAY	human_GOBP_SMALL_MOLECULE_BIOSYNTHETIC_PROCESS, human_GSE18791_CTRL_VS_NEWCASTLE_VIRUS_DC_18H_DN, human_REACTOME_RUNX2_REGULATES_GENES_INVOLVED_IN_CELL_MIGRATION
mice_BIOCARTA_D4GDI_PATHWAY	human_GOBP_ANTIGEN_PROCESSING_AND_PRESENTATION_OF_ENDOGENOUS_PEPTIDE_ANTIGEN, human_MIR548A_5P, human_GOBP_NEGATIVE_REGULATION_OF_TRIGLYCERIDE_BIOSYNTHETIC_PROCESS
mice_BIOCARTA_DEATH_PATHWAY	human_HP_ABNORMAL_FETAL_GASTROINTESTINAL_SYSTEM_MORPHOLOGY, human_GOBP_SPINAL_CORD_MOTOR_NEURON_DIFFERENTIATION, human_GOMF_MRNA_BINDING
mice_BIOCARTA_DNAFRAGMENT_PATHWAY	human_GOBP_MONOCYTE_DIFFERENTIATION, human_GOBP_IRON_SULFUR_CLUSTER_ASSEMBLY, human_FXR1_TARGET_GENES
mice_BIOCARTA_DREAM_PATHWAY	human_EGR2_01, human_MODULE_110, human_REACTOME_RHO_GTPASES_ACTIVATE_NADPH_OXIDASES, human_GOBP_STEROID_METABOLIC_PROCESS
mice_BIOCARTA_DSP_PATHWAY	human_GOBP_CELLULAR_EXTRAVASATION
mice_BIOCARTA_ECM_PATHWAY	human_GNF2_ATM, human_COLLIS_PRKDC_SUBSTRATES, human_SCHMAHL_PDGF_SIGNALING, human_GOBP_RESPONSE_TO_GLYCOPROTEIN
mice_BIOCARTA_EDG1_PATHWAY	human_HP_EPICANTHUS_INVERSUS, human_GOBP_POSITIVE_REGULATION_OF_LIPID_CATABOLIC_PROCESS
mice_BIOCARTA_EEA1_PATHWAY	human_STAT_Q6, human_MIR655_5P
mice_BIOCARTA_EFP_PATHWAY	human_GOBP_SPERM_MOTILITY, human_GOBP_PROTEIN_K11_LINKED_DEUBIQUITINATION
mice_BIOCARTA_EGFR_SMRTE_PATHWAY
mice_BIOCARTA_EGF_PATHWAY
mice_BIOCARTA_EICOSANOID_PATHWAY	human_MIR6858_3P
mice_BIOCARTA_EIF2_PATHWAY	human_GOMF_PHOSPHATIDIC_ACID_TRANSFER_ACTIVITY, human_HP_ABNORMAL_DENTAL_ROOT_MORPHOLOGY, human_GOMF_MITOGEN_ACTIVATED_PROTEIN_KINASE_KINASE_BINDING
mice_BIOCARTA_EIF4_PATHWAY	human_MIR3155A_MIR3155B, human_E2F_Q2
mice_BIOCARTA_EIF_PATHWAY	human_HOXB6_TARGET_GENES, human_REACTOME_RHOB_GTPASE_CYCLE, human_KEGG_OTHER_GLYCAN_DEGRADATION, human_HP_LACRIMATION_ABNORMALITY
mice_BIOCARTA_EOSINOPHILS_PATHWAY	human_HP_ATROPHIC_SCARS, human_HP_ATRIOVENTRICULAR_CANAL_DEFECT, human_VALK_AML_CLUSTER_13, human_GOCC_EXTRINSIC_COMPONENT_OF_POSTSYNAPTIC_MEMBRANE
mice_BIOCARTA_EPHA4_PATHWAY	human_REACTOME_VITAMIN_B1_THIAMIN_METABOLISM
mice_BIOCARTA_EPONFKB_PATHWAY	human_MIR6819_3P
mice_BIOCARTA_EPO_PATHWAY	human_KYNG_ENVIRONMENTAL_STRESS_RESPONSE_NOT_BY_GAMMA_IN_OLD, human_MIR211_3P
mice_BIOCARTA_ERAD_PATHWAY	human_E2F1_Q4, human_HP_COGWHEEL_RIGIDITY, human_GOBP_REGULATION_OF_AXON_DIAMETER, human_RUVBL1_TARGET_GENES
mice_BIOCARTA_ERBB3_PATHWAY	human_HP_ANTINUCLEAR_ANTIBODY_POSITIVITY
mice_BIOCARTA_ERBB4_PATHWAY	human_MIR6506_3P, human_GOBP_MITOTIC_G2_DNA_DAMAGE_CHECKPOINT_SIGNALING, human_MIKKELSEN_DEDIFFERENTIATED_STATE_DN
mice_BIOCARTA_ERK5_PATHWAY	human_REN_ALVEOLAR_RHABDOMYOSARCOMA_DN, human_chr16p11, human_HP_AXONAL_DEGENERATION_REGENERATION, human_REACTOME_THROMBIN_SIGNALLING_THROUGH_PROTEINASE_ACTIVATED_RECEPTORS_PARS
mice_BIOCARTA_ERK_PATHWAY	human_GOCC_EXTRINSIC_COMPONENT_OF_PRESYNAPTIC_MEMBRANE, human_GOBP_MEMBRANE_DEPOLARIZATION, human_GOBP_POSITIVE_REGULATION_OF_EPITHELIAL_CELL_PROLIFERATION_INVOLVED_IN_WOUND_HEALING
mice_BIOCARTA_ERYTH_PATHWAY	human_GOBP_NEGATIVE_REGULATION_OF_CARDIOCYTE_DIFFERENTIATION, human_GOBP_CALCIUM_ACTIVATED_PHOSPHOLIPID_SCRAMBLING, human_GRAHAM_CML_QUIESCENT_VS_CML_DIVIDING_UP
mice_BIOCARTA_ETS_PATHWAY	human_ITO_PTTG1_TARGETS_UP
mice_BIOCARTA_EXTRINSIC_PATHWAY	human_REACTOME_RETINOID_CYCLE_DISEASE_EVENTS, human_HP_DUPLICATION_OF_THUMB_PHALANX, human_HP_ECTOPIC_ANTERIOR_PITUITARY_GLAND
mice_BIOCARTA_FAS_PATHWAY	human_GOBP_REGULATION_OF_RESPONSE_TO_ENDOPLASMIC_RETICULUM_STRESS, human_GOMF_HYDROLASE_ACTIVITY_ACTING_ON_CARBON_NITROGEN_BUT_NOT_PEPTIDE_BONDS_IN_CYCLIC_AMIDES, human_WP_SMALL_CELL_LUNG_CANCER
mice_BIOCARTA_FBW7_PATHWAY	human_HP_ABNORMAL_VASCULAR_MORPHOLOGY, human_MODULE_292, human_KEGG_MEDICUS_PATHOGEN_HIV_GP120_TO_CXCR4_GNB_G_RAC_SIGNALING_PATHWAY
mice_BIOCARTA_FCER1_PATHWAY	human_REACTOME_APOPTOSIS
mice_BIOCARTA_FIBRINOLYSIS_PATHWAY	human_REACTOME_INFLUENZA_INFECTION, human_BLALOCK_ALZHEIMERS_DISEASE_UP, human_MIR6858_3P, human_KIM_ALL_DISORDERS_OLIGODENDROCYTE_NUMBER_CORR_UP, human_PID_ERBB_NETWORK_PATHWAY
mice_BIOCARTA_FMLP_PATHWAY	human_GOCC_DERLIN_1_RETROTRANSLOCATION_COMPLEX, human_MIR3613_5P, human_GOBP_RNA_PROCESSING, human_MIR1226_5P
mice_BIOCARTA_FOSB_PATHWAY	human_GAVISH_3CA_MALIGNANT_METAPROGRAM_33_RBCS, human_GOMF_FRUCTOSE_2_6_BISPHOSPHATE_2_PHOSPHATASE_ACTIVITY, human_HP_ADRENAL_INSUFFICIENCY
mice_BIOCARTA_FREE_PATHWAY	human_CHEN_LVAD_SUPPORT_OF_FAILING_HEART_DN, human_TGATTTRY_GFI1_01, human_GOBP_NEGATIVE_REGULATION_OF_PROTEIN_SUMOYLATION
mice_BIOCARTA_FXR_PATHWAY	human_BIOCARTA_TUBBY_PATHWAY, human_MIR1276, human_REACTOME_UBIQUINOL_BIOSYNTHESIS
mice_BIOCARTA_G1_PATHWAY	human_GOMF_UBIQUINOL_CYTOCHROME_C_REDUCTASE_ACTIVITY, human_MIR3664_3P, human_GOBP_RESPONSE_TO_CORTICOSTERONE
mice_BIOCARTA_G2_PATHWAY	human_HP_BULBAR_PALSY, human_GOBP_NEGATIVE_REGULATION_OF_ENDOTHELIAL_CELL_PROLIFERATION, human_GOBP_HEMIDESMOSOME_ASSEMBLY, human_GOBP_CANONICAL_WNT_SIGNALING_PATHWAY_INVOLVED_IN_CARDIAC_MUSCLE_CELL_FATE_COMMITMENT
mice_BIOCARTA_GABA_PATHWAY	human_GOBP_NEGATIVE_REGULATION_OF_CHRONIC_INFLAMMATORY_RESPONSE
mice_BIOCARTA_GATA3_PATHWAY	human_KEGG_MEDICUS_PATHOGEN_KSHV_LANA_TO_WNT_SIGNALING_PATHWAY
mice_BIOCARTA_GCR_PATHWAY	human_GAVISH_3CA_MALIGNANT_METAPROGRAM_14_EMT_3, human_GOBP_NEGATIVE_REGULATION_OF_DNA_TEMPLATED_TRANSCRIPTION_ELONGATION
mice_BIOCARTA_GH_PATHWAY	human_KAPOSI_LIVER_CANCER_MET_DN, human_DESCARTES_FETAL_EYE_VASCULAR_ENDOTHELIAL_CELLS, human_BUSSLINGER_GASTRIC_ANTRAL_ECS
mice_BIOCARTA_GLEEVEC_PATHWAY	human_HP_GENERALIZED_HYPOTONIA, human_MODULE_411
mice_BIOCARTA_GPCR_PATHWAY	human_GOMF_UBIQUINOL_CYTOCHROME_C_REDUCTASE_ACTIVITY, human_GOCC_CELL_PROJECTION_MEMBRANE, human_GOCC_CYTOPLASMIC_SIDE_OF_MEMBRANE, human_HP_ANTIPHOSPHOLIPID_ANTIBODY_POSITIVITY, human_HP_FETAL_DISTRESS
mice_BIOCARTA_GSK3_PATHWAY	human_MATZUK_IMPLANTATION_AND_UTERINE, human_GOMF_OXIDOREDUCTASE_ACTIVITY_ACTING_ON_THE_ALDEHYDE_OR_OXO_GROUP_OF_DONORS
mice_BIOCARTA_HBX_PATHWAY	human_AP1_Q6_01, human_MIR4433A_3P, human_HP_ABNORMAL_ILIUM_MORPHOLOGY
mice_BIOCARTA_HCMV_PATHWAY	human_HP_ABNORMAL_URINE_SODIUM_CONCENTRATION, human_GOBP_NEGATIVE_REGULATION_OF_SYNAPTIC_TRANSMISSION_GABAERGIC, human_REACTOME_REGULATION_OF_RUNX2_EXPRESSION_AND_ACTIVITY, human_HP_HYPERREFLEXIA
mice_BIOCARTA_HDAC_PATHWAY	human_GOBP_GRANULOCYTE_COLONY_STIMULATING_FACTOR_PRODUCTION, human_HP_APLASIA_HYPOPLASIA_INVOLVING_THE_SINUSES, human_GOMF_SIGNALING_RECEPTOR_INHIBITOR_ACTIVITY, human_HP_APLASIA_INVOLVING_BONES_OF_THE_EXTREMITIES
mice_BIOCARTA_HER2_PATHWAY	human_GOBP_NEGATIVE_REGULATION_OF_MEMBRANE_PERMEABILITY, human_MIR4725_5P, human_FOSTER_KDM1A_TARGETS_UP, human_GOCC_ENDONUCLEASE_COMPLEX, human_GOBP_POSITIVE_REGULATION_OF_HYDROLASE_ACTIVITY
mice_BIOCARTA_HES_PATHWAY	human_GOBP_POSITIVE_REGULATION_OF_AMINE_METABOLIC_PROCESS, human_HP_ABNORMAL_BRAIN_CHOLINE_LEVEL_BY_MRS
mice_BIOCARTA_HIVNEF_PATHWAY	human_GNF2_CEBPA, human_HP_LINGUAL_DYSTONIA
mice_BIOCARTA_HSP27_PATHWAY	human_GOBP_CELLULAR_EXTRAVASATION, human_HP_INCREASED_SIZE_OF_THE_CLITORIS, human_DURANTE_ADULT_OLFACTORY_NEUROEPITHELIUM_NK_CELLS, human_WP_VITAMIN_A_AND_CAROTENOID_METABOLISM, human_GOBP_INTERLEUKIN_17_MEDIATED_SIGNALING_PATHWAY
mice_BIOCARTA_HSWI_SNF_PATHWAY	human_GOBP_REGULATION_OF_MEIOTIC_CELL_CYCLE_PHASE_TRANSITION, human_GOBP_TRNA_METABOLIC_PROCESS
mice_BIOCARTA_IFNA_PATHWAY
mice_BIOCARTA_IFNG_PATHWAY	human_MIR6514_3P, human_STAT_Q6, human_REACTOME_CYTOSOLIC_SENSORS_OF_PATHOGEN_ASSOCIATED_DNA
mice_BIOCARTA_IGF1MTOR_PATHWAY	human_chr9q33, human_GOMF_POLYOL_TRANSMEMBRANE_TRANSPORTER_ACTIVITY
mice_BIOCARTA_IGF1R_PATHWAY	human_GOBP_POSITIVE_REGULATION_OF_ENDOTHELIAL_CELL_APOPTOTIC_PROCESS, human_DER_IFN_GAMMA_RESPONSE_UP, human_KEGG_MEDICUS_REFERENCE_EREG_EGFR_PI3K_SIGNALING_PATHWAY
mice_BIOCARTA_IGF1_PATHWAY	human_BIOCARTA_EIF4_PATHWAY, human_GOCC_TERTIARY_GRANULE_LUMEN, human_GESERICK_TERT_TARGETS_DN, human_GOBP_POSITIVE_REGULATION_OF_PROTEIN_LOCALIZATION_TO_CENTROSOME
mice_BIOCARTA_IL10_PATHWAY	human_MIR4254
mice_BIOCARTA_IL12_PATHWAY	human_WP_MRNA_VACCINE_ACTIVATION_OF_DENDRITIC_CELL_AND_INDUCTION_OF_IFN_1, human_HP_ABNORMAL_DELAYED_HYPERSENSITIVITY_SKIN_TEST, human_GOBP_REGULATION_OF_GASTRIC_ACID_SECRETION
mice_BIOCARTA_IL17_PATHWAY	human_MARIADASON_RESPONSE_TO_BUTYRATE_CURCUMIN_SULINDAC_TSA_8
mice_BIOCARTA_IL1R_PATHWAY	human_GOBP_NEGATIVE_REGULATION_OF_INTERLEUKIN_6_PRODUCTION, human_GOBP_REGULATION_OF_CELL_DIFFERENTIATION, human_REACTOME_ERYTHROCYTES_TAKE_UP_OXYGEN_AND_RELEASE_CARBON_DIOXIDE, human_REACTOME_REGULATION_OF_PTEN_LOCALIZATION, human_REACTOME_PI3K_AKT_SIGNALING_IN_CANCER
mice_BIOCARTA_IL22BP_PATHWAY	human_MIR3175, human_HP_APLASTIC_HYPOPLASTIC_TOENAIL, human_GOBP_GLUTAMATERGIC_NEURON_DIFFERENTIATION
mice_BIOCARTA_IL2RB_PATHWAY	human_MYLLYKANGAS_AMPLIFICATION_HOT_SPOT_17
mice_BIOCARTA_IL2_PATHWAY	human_SPIELMAN_LYMPHOBLAST_EUROPEAN_VS_ASIAN_DN, human_ONGUSAHA_TP53_TARGETS
mice_BIOCARTA_IL3_PATHWAY	human_MYLLYKANGAS_AMPLIFICATION_HOT_SPOT_15, human_REACTOME_SYNTHESIS_OF_ACTIVE_UBIQUITIN_ROLES_OF_E1_AND_E2_ENZYMES, human_SIMBULAN_PARP1_TARGETS_UP, human_HP_ARTERIOVENOUS_MALFORMATION
mice_BIOCARTA_IL4_PATHWAY	human_HP_INEFFECTIVE_ESOPHAGEAL_PERISTALSIS, human_SMID_BREAST_CANCER_BASAL_UP, human_GOMF_HISTONE_H3_METHYLTRANSFERASE_ACTIVITY
mice_BIOCARTA_IL5_PATHWAY	human_PID_ERBB_NETWORK_PATHWAY
mice_BIOCARTA_IL6_PATHWAY	human_HP_FINGERNAIL_DYSPLASIA, human_WDHD1_TARGET_GENES, human_REACTOME_REGULATION_OF_RAS_BY_GAPS
mice_BIOCARTA_IL7_PATHWAY	human_MIR4713_5P, human_HE_LIM_SUN_FETAL_LUNG_C7_MID_SCHWANN_CELL
mice_BIOCARTA_INFLAM_PATHWAY	human_GOCC_TIM22_MITOCHONDRIAL_IMPORT_INNER_MEMBRANE_INSERTION_COMPLEX, human_MODULE_233
mice_BIOCARTA_INSULIN_PATHWAY	human_GSE39556_UNTREATED_VS_3H_POLYIC_INJ_MOUSE_CD8A_DC_UP, human_GOBP_NEGATIVE_REGULATION_OF_INTERLEUKIN_5_PRODUCTION, human_GOBP_POSITIVE_REGULATION_OF_TRANSLATION_IN_RESPONSE_TO_STRESS
mice_BIOCARTA_INTEGRIN_PATHWAY	human_HP_CEREBRAL_HYPOMYELINATION, human_GOBP_LIGAND_GATED_ION_CHANNEL_SIGNALING_PATHWAY, human_WP_GLIOBLASTOMA_SIGNALING_PATHWAYS
mice_BIOCARTA_INTRINSIC_PATHWAY	human_GOBP_MONOSACCHARIDE_CATABOLIC_PROCESS, human_MODULE_210, human_REACTOME_BIOSYNTHESIS_OF_MARESIN_LIKE_SPMS
mice_BIOCARTA_ION_PATHWAY	human_GOBP_REGULATION_OF_POSTSYNAPTIC_NEUROTRANSMITTER_RECEPTOR_ACTIVITY, human_GOBP_POSITIVE_REGULATION_OF_DNA_DAMAGE_CHECKPOINT, human_GOBP_STEROID_BIOSYNTHETIC_PROCESS
mice_BIOCARTA_IRES_PATHWAY	human_GOBP_REGULATION_OF_AUTOPHAGY_OF_MITOCHONDRION_IN_RESPONSE_TO_MITOCHONDRIAL_DEPOLARIZATION
mice_BIOCARTA_KERATINOCYTE_PATHWAY	human_WP_DIFFERENTIATION_OF_WHITE_AND_BROWN_ADIPOCYTE, human_GOMF_AP_2_ADAPTOR_COMPLEX_BINDING, human_MIR548A_5P, human_WRNIP1_TARGET_GENES
mice_BIOCARTA_LECTIN_PATHWAY	human_MIR5590_5P
mice_BIOCARTA_LIS1_PATHWAY	human_RIZ_ERYTHROID_DIFFERENTIATION_6HR
mice_BIOCARTA_LONGEVITY_PATHWAY
mice_BIOCARTA_LYMPHOCYTE_PATHWAY	human_REACTOME_RNA_POLYMERASE_II_TRANSCRIPTION, human_GSE7509_UNSTIM_VS_FCGRIIB_STIM_MONOCYTE_DN
mice_BIOCARTA_MALATEX_PATHWAY	human_GOBP_PROTEIN_TETRAMERIZATION, human_HP_CUTANEOUS_MELANOMA, human_GOBP_RESPONSE_TO_INDOLE_3_METHANOL
mice_BIOCARTA_MAL_PATHWAY	human_MIR6721_5P
mice_BIOCARTA_MAPK_PATHWAY	human_KEGG_MEDICUS_VARIANT_MUTATION_ACTIVATED_GNAS_TO_ACTH_CORTISOL_SIGNALING_PATHWAY, human_GNF2_DEK, human_MORF_BMI1, human_REACTOME_TP53_REGULATES_TRANSCRIPTION_OF_DNA_REPAIR_GENES, human_GOBP_POSITIVE_REGULATION_OF_RNA_METABOLIC_PROCESS
mice_BIOCARTA_MCALPAIN_PATHWAY
mice_BIOCARTA_MCM_PATHWAY
mice_BIOCARTA_MEF2D_PATHWAY	human_WP_NOD_LIKE_RECEPTOR_NLR_SIGNALING_PATHWAY, human_REACTOME_SENSORY_PERCEPTION_OF_TASTE
mice_BIOCARTA_MELANOCYTE_PATHWAY
mice_BIOCARTA_MET_PATHWAY	human_HP_EEG_WITH_BURST_SUPPRESSION, human_HP_CELIAC_DISEASE, human_GOBP_ANTIGEN_PROCESSING_AND_PRESENTATION_OF_LIPID_ANTIGEN_VIA_MHC_CLASS_IB
mice_BIOCARTA_MITOCHONDRIA_PATHWAY	human_LEE_EARLY_T_LYMPHOCYTE_UP
mice_BIOCARTA_MONOCYTE_PATHWAY	human_GOMF_LAMININ_1_BINDING, human_HP_BONE_MARROW_HYPERCELLULARITY
mice_BIOCARTA_MPR_PATHWAY	human_HP_FLARING_OF_RIB_CAGE, human_GOBP_ESTROGEN_METABOLIC_PROCESS
mice_BIOCARTA_MRP_PATHWAY	human_HP_FLAT_FOREHEAD, human_HAHTOLA_MYCOSIS_FUNGOIDES_CD4_DN, human_MIR545_5P
mice_BIOCARTA_MSP_PATHWAY	human_REACTOME_DEFECTIVE_CSF2RB_CAUSES_SMDP5, human_GOCC_BETA_CATENIN_TCF_COMPLEX, human_GOBP_EXOCYTIC_PROCESS
mice_BIOCARTA_MTA3_PATHWAY	human_GOBP_ESTROGEN_METABOLIC_PROCESS, human_GOCC_AXONEMAL_MICROTUBULE
mice_BIOCARTA_MTOR_PATHWAY	human_HP_LIVEDO_RETICULARIS
mice_BIOCARTA_NDKDYNAMIN_PATHWAY	human_GOBP_REGULATION_OF_ALPHA_BETA_T_CELL_ACTIVATION, human_HP_FLATTENED_EPIPHYSIS, human_KEGG_MEDICUS_PATHOGEN_SALMONELLA_AVRA_TO_BETA_CATENIN_SIGNALING_PATHWAY
mice_BIOCARTA_NEUTROPHIL_PATHWAY	human_MYLLYKANGAS_AMPLIFICATION_HOT_SPOT_15
mice_BIOCARTA_NFAT_PATHWAY	human_GOBP_NEGATIVE_REGULATION_OF_TRANSFORMING_GROWTH_FACTOR_BETA_RECEPTOR_SIGNALING_PATHWAY, human_GOCC_PROTEIN_KINASE_COMPLEX
mice_BIOCARTA_NFKB_PATHWAY	human_SCHAEFFER_PROSTATE_DEVELOPMENT_6HR_DN, human_REACTOME_SIGNALING_BY_NOTCH1_T_7_9_NOTCH1_M1580_K2555_TRANSLOCATION_MUTANT, human_WP_GPR143_IN_MELANOCYTES_AND_RETINAL_PIGMENT_EPITHELIUM_CELLS, human_GOBP_MEMBRANE_FUSION
mice_BIOCARTA_NGF_PATHWAY	human_MUELLER_METHYLATED_IN_GLIOBLASTOMA, human_PLASARI_NFIC_TARGETS_BASAL_DN, human_SEIDEN_ONCOGENESIS_BY_MET
mice_BIOCARTA_NKCELLS_PATHWAY	human_ZHENG_FOXP3_TARGETS_IN_THYMUS_DN, human_KEGG_MEDICUS_PATHOGEN_ESCHERICHIA_EAE_TIR_TO_ACTIN_SIGNALING_PATHWAY, human_GOCC_FILOPODIUM
mice_BIOCARTA_NKT_PATHWAY
mice_BIOCARTA_NO2IL12_PATHWAY	human_GOBP_GLUTAMINE_FAMILY_AMINO_ACID_BIOSYNTHETIC_PROCESS, human_MIR4438
mice_BIOCARTA_NOS1_PATHWAY	human_HP_CAPILLARY_MALFORMATION, human_GOBP_HISTONE_UBIQUITINATION, human_MIR632, human_REACTOME_BUTYRATE_RESPONSE_FACTOR_1_BRF1_BINDS_AND_DESTABILIZES_MRNA
mice_BIOCARTA_NOTCH_PATHWAY	human_GOBP_ZINC_ION_IMPORT_INTO_ORGANELLE
mice_BIOCARTA_NPP1_PATHWAY	human_GOBP_RIBOSOMAL_LARGE_SUBUNIT_ASSEMBLY, human_REACTOME_INDUCTION_OF_CELL_CELL_FUSION, human_GOBP_POSITIVE_REGULATION_OF_MONOCYTE_EXTRAVASATION, human_SOGA_COLORECTAL_CANCER_MYC_UP
mice_BIOCARTA_NTHI_PATHWAY	human_KAMMINGA_SENESCENCE, human_REACTOME_EGFR_DOWNREGULATION, human_HP_APLASTIC_ANEMIA
mice_BIOCARTA_NUCLEARRS_PATHWAY	human_HP_ABNORMAL_LARGE_INTESTINE_PHYSIOLOGY, human_GOBP_CELLULAR_PIGMENTATION
mice_BIOCARTA_P27_PATHWAY
mice_BIOCARTA_P35ALZHEIMERS_PATHWAY	human_WP_ROLES_OF_CERAMIDES_IN_DEVELOPMENT_OF_INSULIN_RESISTANCE, human_MIR6874_3P, human_REACTOME_RAS_SIGNALING_DOWNSTREAM_OF_NF1_LOSS_OF_FUNCTION_VARIANTS
mice_BIOCARTA_P38MAPK_PATHWAY	human_GOBP_4FE_4S_CLUSTER_ASSEMBLY, human_GOCC_GROWTH_CONE_MEMBRANE, human_GOBP_SNRNA_PROCESSING, human_MODULE_178
mice_BIOCARTA_P53_PATHWAY	human_GOBP_POST_TRANSLATIONAL_PROTEIN_TARGETING_TO_MEMBRANE_TRANSLOCATION, human_ATGTTAA_MIR302C, human_ZHU_CMV_ALL_DN
mice_BIOCARTA_PAR1_PATHWAY	human_HP_ABNORMALITY_OF_THE_FALX_CEREBRI, human_MIR1185_1_3P_MIR1185_2_3P, human_HP_ABNORMALITY_OF_THE_FRONTAL_HAIRLINE
mice_BIOCARTA_PARKIN_PATHWAY	human_GOBP_PROTEIN_PALMITOYLATION
mice_BIOCARTA_PCAF_PATHWAY	human_STAMBOLSKY_RESPONSE_TO_VITAMIN_D3_UP, human_GOBP_NEGATIVE_REGULATION_OF_TRANSFORMING_GROWTH_FACTOR_BETA_RECEPTOR_SIGNALING_PATHWAY
mice_BIOCARTA_PDGF_PATHWAY	human_GOMF_NUCLEOCYTOPLASMIC_CARRIER_ACTIVITY, human_GOMF_N_FORMYL_PEPTIDE_RECEPTOR_ACTIVITY, human_BLANCO_MELO_COVID19_SARS_COV_2_INFECTION_CALU3_CELLS_UP
mice_BIOCARTA_PELP1_PATHWAY
mice_BIOCARTA_PEPI_PATHWAY	human_GOBP_BRANCHING_INVOLVED_IN_BLOOD_VESSEL_MORPHOGENESIS
mice_BIOCARTA_PGC1A_PATHWAY
mice_BIOCARTA_PITX2_PATHWAY	human_DACOSTA_ERCC3_ALLELE_XPCS_VS_TTD_DN, human_HP_DEVIATION_OF_THE_2ND_FINGER, human_REACTOME_TRANSCRIPTIONAL_REGULATION_OF_WHITE_ADIPOCYTE_DIFFERENTIATION
mice_BIOCARTA_PKC_PATHWAY	human_HP_LARYNGOMALACIA, human_HP_ANAL_ATRESIA
mice_BIOCARTA_PLATELETAPP_PATHWAY	human_HP_DISTAL_AMYOTROPHY
mice_BIOCARTA_PLCD_PATHWAY	human_HMCES_TARGET_GENES, human_DIDO1_TARGET_GENES
mice_BIOCARTA_PLCE_PATHWAY	human_MIR574_5P, human_HP_ABNORMALITY_OF_RENIN_ANGIOTENSIN_SYSTEM, human_MIR600
mice_BIOCARTA_PLC_PATHWAY
mice_BIOCARTA_PML_PATHWAY	human_HP_INTERICTAL_EEG_ABNORMALITY
mice_BIOCARTA_PPARG_PATHWAY
mice_BIOCARTA_PRC2_PATHWAY	human_HP_ARTERIOVENOUS_MALFORMATION
mice_BIOCARTA_PRION_PATHWAY	human_HP_BASAL_ENCEPHALOCELE
mice_BIOCARTA_PS1_PATHWAY	human_GOBP_PROTEIN_IMPORT, human_GOBP_NEGATIVE_REGULATION_OF_TRANSFORMING_GROWTH_FACTOR_BETA_RECEPTOR_SIGNALING_PATHWAY
mice_BIOCARTA_PTC1_PATHWAY
mice_BIOCARTA_PTDINS_PATHWAY	human_GOMF_PHOSPHOLIPID_SCRAMBLASE_ACTIVITY, human_GOCC_LAMELLIPODIUM
mice_BIOCARTA_PTEN_PATHWAY	human_MATZUK_IMPLANTATION_AND_UTERINE, human_MIR3934_5P
mice_BIOCARTA_PYK2_PATHWAY	human_HP_ABNORMALITY_OF_THE_LIVER, human_GOBP_POSITIVE_REGULATION_OF_RNA_METABOLIC_PROCESS
mice_BIOCARTA_RAB_PATHWAY	human_GOBP_HYALURONAN_BIOSYNTHETIC_PROCESS, human_GOBP_REGULATION_OF_PROTEIN_LOCALIZATION_TO_NUCLEUS
mice_BIOCARTA_RAC1_PATHWAY
mice_BIOCARTA_RACCYCD_PATHWAY	human_SRF_Q4, human_MODULE_16, human_HP_LICHENIFICATION
mice_BIOCARTA_RANBP2_PATHWAY	human_NIKOLSKY_BREAST_CANCER_12Q24_AMPLICON, human_HP_LICHENIFICATION
mice_BIOCARTA_RANMS_PATHWAY	human_GOBP_POSITIVE_REGULATION_OF_PROTEIN_ACETYLATION, human_GOMF_HISTONE_H3K4_METHYLTRANSFERASE_ACTIVITY, human_GOMF_INOSITOL_TETRAKISPHOSPHATE_PHOSPHATASE_ACTIVITY, human_GOMF_HISTONE_H3K9_TRIMETHYLTRANSFERASE_ACTIVITY
mice_BIOCARTA_RARRXR_PATHWAY	human_MULLIGHAN_NPM1_SIGNATURE_3_DN, human_HP_DUPLICATION_INVOLVING_BONES_OF_THE_FEET, human_MCGOWAN_RSP6_TARGETS_UP, human_HP_CALCIFIC_STIPPLING
mice_BIOCARTA_RAS_PATHWAY
mice_BIOCARTA_RB_PATHWAY	human_GGGNNTTTCC_NFKB_Q6_01, human_REACTOME_INFLUENZA_INFECTION, human_MIR4759
mice_BIOCARTA_RECK_PATHWAY	human_MARSON_BOUND_BY_E2F4_UNSTIMULATED, human_GOBP_PROTEIN_K11_LINKED_DEUBIQUITINATION, human_MARTORIATI_MDM4_TARGETS_FETAL_LIVER_DN
mice_BIOCARTA_REELIN_PATHWAY	human_GGAANCGGAANY_UNKNOWN, human_MODULE_349, human_HNF1_Q6
mice_BIOCARTA_RELA_PATHWAY	human_GOMF_CENTROMERIC_DNA_BINDING, human_GOBP_NEGATIVE_REGULATION_OF_TRANSCRIPTION_BY_RNA_POLYMERASE_I
mice_BIOCARTA_RHO_PATHWAY	human_REACTOME_INHIBITION_OF_DNA_RECOMBINATION_AT_TELOMERE
mice_BIOCARTA_RNA_PATHWAY	human_GOMF_PHOSPHORYLATION_DEPENDENT_PROTEIN_BINDING, human_HP_ATROPHY_DEGENERATION_INVOLVING_THE_SPINAL_CORD, human_MIR554
mice_BIOCARTA_S1P_PATHWAY	human_REACTOME_BH3_ONLY_PROTEINS_ASSOCIATE_WITH_AND_INACTIVATE_ANTI_APOPTOTIC_BCL_2_MEMBERS, human_FU_INTERACT_WITH_ALKBH8, human_HEDENFALK_BREAST_CANCER_BRACX_DN, human_MIR6732_3P
mice_BIOCARTA_SAM68_PATHWAY
mice_BIOCARTA_SET_PATHWAY	human_GOBP_NEGATIVE_REGULATION_OF_INTRINSIC_APOPTOTIC_SIGNALING_PATHWAY_IN_RESPONSE_TO_OSMOTIC_STRESS, human_HP_ANGULAR_CHEILITIS, human_KEGG_STEROID_BIOSYNTHESIS
mice_BIOCARTA_SHH_PATHWAY	human_GOMF_OXIDIZED_DNA_BINDING, human_GAUTAM_EYE_IRIS_CILIARY_BODY_COL9A1_HIGH_CILIARY_BODY_CELLS, human_WP_VITAMIN_A_AND_CAROTENOID_METABOLISM, human_MIR4695_3P, human_KEGG_MEDICUS_REFERENCE_GLYCOGEN_DEGRADATION
mice_BIOCARTA_SKP2E2F_PATHWAY	human_REACTOME_DEGRADATION_OF_THE_EXTRACELLULAR_MATRIX, human_GOBP_REGULATION_OF_KINASE_ACTIVITY, human_GOBP_REGULATION_OF_PROTEIN_FOLDING
mice_BIOCARTA_SLRP_PATHWAY	human_HP_ABNORMAL_HAND_BONE_OSSIFICATION, human_BIOCARTA_RARRXR_PATHWAY, human_GNF2_PECAM1, human_GOMF_C_C_CHEMOKINE_BINDING
mice_BIOCARTA_SODD_PATHWAY
mice_BIOCARTA_SPRY_PATHWAY	human_GOBP_RNA_SURVEILLANCE, human_MIR125B_2_3P, human_HP_ANOMIC_APHASIA, human_HP_COMPENSATED_HYPOTHYROIDISM, human_WP_PTDINS_4_5_P2_IN_CYTOKINESIS_PATHWAY
mice_BIOCARTA_SRCRPTP_PATHWAY	human_REACTOME_G_ALPHA_Q_SIGNALLING_EVENTS, human_GSE11924_TFH_VS_TH17_CD4_TCELL_UP
mice_BIOCARTA_STAT3_PATHWAY	human_GOBP_SYNAPTIC_VESICLE_PRIMING, human_GOBP_OLIGOPEPTIDE_IMPORT_ACROSS_PLASMA_MEMBRANE, human_GOBP_POSITIVE_REGULATION_OF_NUCLEAR_CELL_CYCLE_DNA_REPLICATION, human_GOBP_BROWN_FAT_CELL_DIFFERENTIATION, human_REACTOME_SENSORY_PERCEPTION_OF_TASTE
mice_BIOCARTA_STATHMIN_PATHWAY	human_GAVISH_3CA_METAPROGRAM_CD4_T_CELLS_CELL_CYCLE, human_MORF_AATF, human_HP_ELEVATED_LACTATE_PYRUVATE_RATIO, human_CHENG_RESPONSE_TO_NICKEL_ACETATE
mice_BIOCARTA_STEM_PATHWAY	human_YY1_01, human_MODULE_438
mice_BIOCARTA_STRESS_PATHWAY	human_KEGG_MEDICUS_VARIANT_MUTATION_CAUSED_ABERRANT_HTT_TO_AUTOPHAGY_VESICLE_NUCLEATION
mice_BIOCARTA_SUMO_PATHWAY	human_REACTOME_HDR_THROUGH_MMEJ_ALT_NHEJ
mice_BIOCARTA_TALL1_PATHWAY	human_GOCC_CYTOSOLIC_LARGE_RIBOSOMAL_SUBUNIT, human_HP_INTRAUTERINE_GROWTH_RETARDATION
mice_BIOCARTA_TCAPOPTOSIS_PATHWAY
mice_BIOCARTA_TCRA_PATHWAY	human_KEGG_ACUTE_MYELOID_LEUKEMIA, human_GOBP_NEGATIVE_REGULATION_OF_MEMBRANE_PROTEIN_ECTODOMAIN_PROTEOLYSIS, human_MIR1266_5P
mice_BIOCARTA_TCR_PATHWAY	human_REACTOME_SYNTHESIS_OF_WYBUTOSINE_AT_G37_OF_TRNA_PHE, human_GOMF_PROTEIN_ARGININE_OMEGA_N_MONOMETHYLTRANSFERASE_ACTIVITY
mice_BIOCARTA_TCYTOTOXIC_PATHWAY	human_DEMAGALHAES_AGING_UP, human_GOBP_NEGATIVE_REGULATION_OF_REACTIVE_OXYGEN_SPECIES_BIOSYNTHETIC_PROCESS, human_GOCC_CHYLOMICRON
mice_BIOCARTA_TEL_PATHWAY	human_E2F1_Q4, human_MODULE_121, human_REACTOME_NOTCH3_INTRACELLULAR_DOMAIN_REGULATES_TRANSCRIPTION
mice_BIOCARTA_TERC_PATHWAY	human_GOBP_REGULATION_OF_CELL_SHAPE, human_GOBP_NEGATIVE_REGULATION_OF_SYNAPTIC_TRANSMISSION_GABAERGIC, human_MIR3161, human_KEGG_MEDICUS_VARIANT_TMPRSS2_ERG_FUSION_TO_TRANSCRIPTIONAL_ACTIVATION
mice_BIOCARTA_TERT_PATHWAY	human_GOCC_AMPA_GLUTAMATE_RECEPTOR_COMPLEX
mice_BIOCARTA_TFF_PATHWAY	human_GOMF_HORMONE_BINDING, human_GOBP_REGULATION_OF_NEUROTRANSMITTER_SECRETION, human_KMCATNNWGGA_UNKNOWN, human_GOBP_NEGATIVE_REGULATION_OF_VASOCONSTRICTION
mice_BIOCARTA_TGFB_PATHWAY	human_GSE6259_33D1_POS_VS_DEC205_POS_SPLENIC_DC_UP, human_GOBP_POSITIVE_REGULATION_OF_ODONTOGENESIS
mice_BIOCARTA_TH1TH2_PATHWAY	human_MIR599, human_GOMF_OXIDOREDUCTASE_ACTIVITY_ACTING_ON_THE_CH_NH_GROUP_OF_DONORS
mice_BIOCARTA_THELPER_PATHWAY
mice_BIOCARTA_TNFR1_PATHWAY
mice_BIOCARTA_TNFR2_PATHWAY	human_KRIGE_RESPONSE_TO_TOSEDOSTAT_24HR_DN, human_KEGG_MEDICUS_VARIANT_CDH1_REDUCED_EXPRESSION_TO_BETA_CATENIN_SIGNALING_PATHWAY
mice_BIOCARTA_TOB1_PATHWAY	human_GOBP_REGULATION_OF_LYSOSOMAL_PROTEIN_CATABOLIC_PROCESS, human_GOBP_PURINE_RIBONUCLEOSIDE_SALVAGE, human_GOBP_RESPONSE_TO_REDOX_STATE, human_PAX6_01
mice_BIOCARTA_TOLL_PATHWAY	human_HP_IMPAIRED_TANDEM_GAIT, human_ALCALA_APOPTOSIS
mice_BIOCARTA_TPO_PATHWAY	human_GOBP_STRIATED_MUSCLE_CONTRACTION, human_GAVISH_3CA_METAPROGRAM_CD4_T_CELLS_INTERFERON, human_GOCC_PHOSPHATIDYLINOSITOL_3_KINASE_COMPLEX_CLASS_III
mice_BIOCARTA_TRKA_PATHWAY	human_GOBP_NEGATIVE_REGULATION_OF_CD4_POSITIVE_ALPHA_BETA_T_CELL_PROLIFERATION, human_NKX2_2_TARGET_GENES, human_HP_ABNORMALITY_OF_THE_ANTERIOR_FONTANELLE
mice_BIOCARTA_TSP1_PATHWAY	human_GOBP_PLUS_END_DIRECTED_ORGANELLE_TRANSPORT_ALONG_MICROTUBULE, human_KEGG_MEDICUS_REFERENCE_ARL8_REGULATED_MICROTUBULE_PLUS_END_DIRECTED_TRANSPORT
mice_BIOCARTA_TUBBY_PATHWAY	human_GOBP_CELLULAR_RESPONSE_TO_FATTY_ACID, human_REACTOME_CELL_CELL_JUNCTION_ORGANIZATION, human_GOBP_CLEARANCE_OF_FOREIGN_INTRACELLULAR_NUCLEIC_ACIDS, human_GSE40274_CTRL_VS_FOXP3_AND_HELIOS_TRANSDUCED_ACTIVATED_CD4_TCELL_UP
mice_BIOCARTA_UCALPAIN_PATHWAY	human_GOBP_COLUMNAR_CUBOIDAL_EPITHELIAL_CELL_DEVELOPMENT, human_GOMF_BICARBONATE_MONOATOMIC_ANION_ANTIPORTER_ACTIVITY, human_GNF2_IGF1
mice_BIOCARTA_VDR_PATHWAY
mice_BIOCARTA_VIP_PATHWAY	human_SUH_COEXPRESSED_WITH_ID1_AND_ID2_UP
mice_BIOCARTA_VITCB_PATHWAY	human_UBN1_TARGET_GENES, human_GOCC_CAVEOLA, human_KEGG_MEDICUS_VARIANT_MUTATION_CAUSED_ABERRANT_SPTBN2_TO_MGLUR1_TRPC3_SIGNALING_PATHWAY
mice_BIOCARTA_VOBESITY_PATHWAY	human_GOBP_RESPONSE_TO_EPINEPHRINE, human_GOBP_SPERM_CAPACITATION, human_MIR4738_3P, human_HP_LOP_EAR, human_GOCC_CELL_CORTEX
mice_BIOCARTA_WNT_LRP6_PATHWAY	human_HEDENFALK_BREAST_CANCER_BRACX_DN, human_KEGG_MELANOMA
mice_BIOCARTA_WNT_PATHWAY	human_GOBP_MEDIUM_CHAIN_FATTY_ACID_BIOSYNTHETIC_PROCESS, human_REACTOME_DEFECTIVE_CSF2RB_CAUSES_SMDP5
mice_REACTOME_ABACAVIR_ADME	human_GOBP_NEGATIVE_REGULATION_OF_RECEPTOR_MEDIATED_ENDOCYTOSIS, human_REACTOME_STING_MEDIATED_INDUCTION_OF_HOST_IMMUNE_RESPONSES, human_GOBP_NEGATIVE_REGULATION_OF_CATABOLIC_PROCESS, human_GOMF_GENERAL_TRANSCRIPTION_INITIATION_FACTOR_ACTIVITY
mice_REACTOME_ABC_FAMILY_PROTEINS_MEDIATED_TRANSPORT	human_LINDGREN_BLADDER_CANCER_CLUSTER_2A_DN, human_GOBP_POSITIVE_REGULATION_OF_INTERFERON_BETA_PRODUCTION, human_HP_ABNORMAL_BRAIN_CHOLINE_LEVEL_BY_MRS, human_MIR520F_3P
mice_REACTOME_ABC_TRANSPORTERS_IN_LIPID_HOMEOSTASIS	human_GOMF_TESTOSTERONE_DEHYDROGENASE_NAD_P_ACTIVITY, human_LINDSTEDT_DENDRITIC_CELL_MATURATION_B
mice_REACTOME_ACETYLCHOLINE_BINDING_AND_DOWNSTREAM_EVENTS	human_GFI1_01, human_GOBP_ACTIN_CROSSLINK_FORMATION
mice_REACTOME_ACETYLCHOLINE_NEUROTRANSMITTER_RELEASE_CYCLE	human_MIR433_3P, human_GOBP_REGULATION_OF_GROWTH_RATE, human_PID_IL2_PI3K_PATHWAY
mice_REACTOME_ACETYLCHOLINE_REGULATES_INSULIN_SECRETION	human_WP_DEVELOPMENT_OF_PULMONARY_DENDRITIC_CELLS_AND_MACROPHAGE_SUBSETS, human_GOBP_NEGATIVE_REGULATION_OF_PLASMINOGEN_ACTIVATION, human_GOBP_PERIPHERAL_NERVOUS_SYSTEM_DEVELOPMENT, human_GOBP_BIOLOGICAL_PROCESS_INVOLVED_IN_INTERSPECIES_INTERACTION_BETWEEN_ORGANISMS, human_WP_GLUCOSE_METABOLISM_IN_TRIPLE_NEGATIVE_BREAST_CANCER_CELLS
mice_REACTOME_ACROSOME_REACTION_AND_SPERM_OOCYTE_MEMBRANE_BINDING	human_GOBP_MONOCYTE_DIFFERENTIATION
mice_REACTOME_ACTIVATED_NOTCH1_TRANSMITS_SIGNAL_TO_THE_NUCLEUS	human_HP_LACTICACIDURIA, human_GOBP_NEGATIVE_REGULATION_OF_LEUKOCYTE_CHEMOTAXIS
mice_REACTOME_ACTIVATED_NTRK2_SIGNALS_THROUGH_FRS2_AND_FRS3	human_PEDERSEN_METASTASIS_BY_ERBB2_ISOFORM_1, human_GOBP_MONOCYTE_DIFFERENTIATION, human_HP_LATE_ONSET
mice_REACTOME_ACTIVATED_TAK1_MEDIATES_P38_MAPK_ACTIVATION	human_REACTOME_EPH_EPHRIN_SIGNALING, human_REACTOME_ERBB2_REGULATES_CELL_MOTILITY
mice_REACTOME_ACTIVATION_OF_APC_C_AND_APC_C_CDC20_MEDIATED_DEGRADATION_OF_MITOTIC_PROTEINS	human_ELF5_TARGET_GENES, human_CAGCTG_AP4_Q5, human_TANG_SENESCENCE_TP53_TARGETS_DN, human_MODULE_349, human_AML1_01
mice_REACTOME_ACTIVATION_OF_ATR_IN_RESPONSE_TO_REPLICATION_STRESS	human_WP_STATIN_INHIBITION_OF_CHOLESTEROL_PRODUCTION, human_HP_LARGE_SELLA_TURCICA, human_REACTOME_STING_MEDIATED_INDUCTION_OF_HOST_IMMUNE_RESPONSES, human_ZHENG_FOXP3_TARGETS_IN_T_LYMPHOCYTE_DN
mice_REACTOME_ACTIVATION_OF_BAD_AND_TRANSLOCATION_TO_MITOCHONDRIA	human_WP_EXTRAFOLLICULAR_AND_FOLLICULAR_B_CELL_ACTIVATION_BY_SARS_COV_2
mice_REACTOME_ACTIVATION_OF_BH3_ONLY_PROTEINS	human_SUZUKI_RESPONSE_TO_TSA_AND_DECITABINE_1B, human_GOBP_CHIASMA_ASSEMBLY, human_GOMF_CYTIDINE_DEAMINASE_ACTIVITY
mice_REACTOME_ACTIVATION_OF_C3_AND_C5	human_ZFP91_TARGET_GENES, human_GOBP_PLUS_END_DIRECTED_ORGANELLE_TRANSPORT_ALONG_MICROTUBULE, human_GOBP_GRANULOCYTE_DIFFERENTIATION, human_YBX3_TARGET_GENES, human_GOBP_PYRIMIDINE_DEOXYRIBONUCLEOTIDE_METABOLIC_PROCESS
mice_REACTOME_ACTIVATION_OF_CASPASES_THROUGH_APOPTOSOME_MEDIATED_CLEAVAGE	human_GSE20366_CD103_POS_VS_CD103_KLRG1_DP_TREG_DN, human_MIR3197, human_HP_ABNORMAL_THORACIC_SPINE_MORPHOLOGY
mice_REACTOME_ACTIVATION_OF_G_PROTEIN_GATED_POTASSIUM_CHANNELS	human_KEGG_OOCYTE_MEIOSIS
mice_REACTOME_ACTIVATION_OF_IRF3_IRF7_MEDIATED_BY_TBK1_IKK_IKBKE	human_MIR4725_3P, human_MIR6511A_5P
mice_REACTOME_ACTIVATION_OF_KAINATE_RECEPTORS_UPON_GLUTAMATE_BINDING	human_KEGG_GLYCOSAMINOGLYCAN_BIOSYNTHESIS_HEPARAN_SULFATE, human_HP_LENS_SUBLUXATION, human_GOMF_PHOSPHOPROTEIN_PHOSPHATASE_ACTIVITY, human_GOMF_ACTIVIN_RECEPTOR_ACTIVITY, human_BIOCARTA_GABA_PATHWAY
mice_REACTOME_ACTIVATION_OF_MATRIX_METALLOPROTEINASES	human_NUNODA_RESPONSE_TO_DASATINIB_IMATINIB_UP, human_MYLLYKANGAS_AMPLIFICATION_HOT_SPOT_23, human_GOBP_ANTIGEN_PROCESSING_AND_PRESENTATION_OF_LIPID_ANTIGEN_VIA_MHC_CLASS_IB
mice_REACTOME_ACTIVATION_OF_NF_KAPPAB_IN_B_CELLS
mice_REACTOME_ACTIVATION_OF_NIMA_KINASES_NEK9_NEK6_NEK7	human_HP_KYPHOSIS
mice_REACTOME_ACTIVATION_OF_NMDA_RECEPTORS_AND_POSTSYNAPTIC_EVENTS	human_HP_JOINT_LAXITY
mice_REACTOME_ACTIVATION_OF_RAC1_DOWNSTREAM_OF_NMDARS
mice_REACTOME_ACTIVATION_OF_SMO	human_HP_LACRIMAL_DUCT_STENOSIS
mice_REACTOME_ACTIVATION_OF_THE_AP_1_FAMILY_OF_TRANSCRIPTION_FACTORS
mice_REACTOME_ACTIVATION_OF_THE_MRNA_UPON_BINDING_OF_THE_CAP_BINDING_COMPLEX_AND_EIFS_AND_SUBSEQUENT_BINDING_TO_43S
mice_REACTOME_ACTIVATION_OF_THE_PHOTOTRANSDUCTION_CASCADE	human_HP_LOW_HANGING_COLUMELLA, human_MIR5590_5P
mice_REACTOME_ACTIVATION_OF_THE_PRE_REPLICATIVE_COMPLEX
mice_REACTOME_ACTIVATION_OF_THE_TFAP2_AP_2_FAMILY_OF_TRANSCRIPTION_FACTORS	human_GOMF_PHOSPHATASE_INHIBITOR_ACTIVITY, human_GOBP_PROTEIN_AUTO_ADP_RIBOSYLATION
mice_REACTOME_ACYL_CHAIN_REMODELING_OF_CL	human_HP_ELEVATED_URINARY_CARBOXYLIC_ACID
mice_REACTOME_ACYL_CHAIN_REMODELING_OF_DAG_AND_TAG	human_PAL_PRMT5_TARGETS_UP
mice_REACTOME_ACYL_CHAIN_REMODELLING_OF_PC
mice_REACTOME_ACYL_CHAIN_REMODELLING_OF_PE	human_MARSON_BOUND_BY_E2F4_UNSTIMULATED, human_MARTORIATI_MDM4_TARGETS_FETAL_LIVER_DN
mice_REACTOME_ACYL_CHAIN_REMODELLING_OF_PG
mice_REACTOME_ACYL_CHAIN_REMODELLING_OF_PI	human_GOBP_REGULATION_OF_ANTIGEN_PROCESSING_AND_PRESENTATION_OF_PEPTIDE_OR_POLYSACCHARIDE_ANTIGEN_VIA_MHC_CLASS_II, human_GOBP_SENSORY_PERCEPTION_OF_SOUR_TASTE
mice_REACTOME_ACYL_CHAIN_REMODELLING_OF_PS	human_REACTOME_HIV_TRANSCRIPTION_ELONGATION, human_DER_IFN_ALPHA_RESPONSE_UP, human_WP_BMP2_WNT4_FOXO1_PATHWAY_IN_PRIMARY_ENDOMETRIAL_STROMAL_CELL_DIFFERENTIATION
mice_REACTOME_ADAPTIVE_IMMUNE_SYSTEM
mice_REACTOME_ADENYLATE_CYCLASE_ACTIVATING_PATHWAY	human_REACTOME_CHOLESTEROL_BIOSYNTHESIS, human_KALMA_E2F1_TARGETS, human_MARSON_FOXP3_TARGETS_DN, human_MIZUSHIMA_AUTOPHAGOSOME_FORMATION
mice_REACTOME_ADENYLATE_CYCLASE_INHIBITORY_PATHWAY	human_HP_INCREASED_CONNECTIVE_TISSUE, human_GAVISH_3CA_METAPROGRAM_EPITHELIAL_SECRETED, human_GOBP_REGULATION_OF_CYTOPLASMIC_MRNA_PROCESSING_BODY_ASSEMBLY
mice_REACTOME_ADHERENS_JUNCTIONS_INTERACTIONS	human_LEE_AGING_CEREBELLUM_UP, human_GOBP_REGULATION_OF_DNA_BINDING, human_MIR6876_5P
mice_REACTOME_ADP_SIGNALLING_THROUGH_P2Y_PURINOCEPTOR_1	human_GOMF_TRANSCRIPTION_COREPRESSOR_ACTIVITY, human_GOMF_EXTRACELLULAR_MATRIX_STRUCTURAL_CONSTITUENT_CONFERRING_TENSILE_STRENGTH, human_REACTOME_MAPK1_ERK2_ACTIVATION, human_WANG_LMO4_TARGETS_DN
mice_REACTOME_ADP_SIGNALLING_THROUGH_P2Y_PURINOCEPTOR_12	human_MIR4517, human_GOBP_SEQUESTERING_OF_CALCIUM_ION, human_WP_DNA_MISMATCH_REPAIR, human_GRAESSMANN_APOPTOSIS_BY_DOXORUBICIN_UP, human_MIR4495
mice_REACTOME_ADRENALINE_NORADRENALINE_INHIBITS_INSULIN_SECRETION	human_GOBP_SRP_DEPENDENT_COTRANSLATIONAL_PROTEIN_TARGETING_TO_MEMBRANE_TRANSLOCATION, human_REACTOME_FRUCTOSE_METABOLISM, human_REACTOME_GAP_FILLING_DNA_REPAIR_SYNTHESIS_AND_LIGATION_IN_GG_NER
mice_REACTOME_ADRENOCEPTORS	human_HP_EEG_WITH_FRONTAL_EPILEPTIFORM_DISCHARGES, human_GCANCTGNY_MYOD_Q6, human_GOBP_CELLULAR_RESPONSE_TO_NICOTINE
mice_REACTOME_ADVANCED_GLYCOSYLATION_ENDPRODUCT_RECEPTOR_SIGNALING	human_HOEGERKORP_CD44_TARGETS_DIRECT_UP
mice_REACTOME_AEROBIC_RESPIRATION_AND_RESPIRATORY_ELECTRON_TRANSPORT	human_GOBP_REGULATION_OF_TRANSMISSION_OF_NERVE_IMPULSE
mice_REACTOME_AFLATOXIN_ACTIVATION_AND_DETOXIFICATION	human_MIR145_5P, human_MIR1909_5P, human_GOBP_ANTIGEN_PROCESSING_AND_PRESENTATION_OF_LIPID_ANTIGEN_VIA_MHC_CLASS_IB
mice_REACTOME_AGGREPHAGY	human_KIM_ALL_DISORDERS_OLIGODENDROCYTE_NUMBER_CORR_UP, human_GOBP_DEVELOPMENTAL_GROWTH, human_GOBP_ORGANIC_HYDROXY_COMPOUND_CATABOLIC_PROCESS, human_REACTOME_FOXO_MEDIATED_TRANSCRIPTION_OF_OXIDATIVE_STRESS_METABOLIC_AND_NEURONAL_GENES
mice_REACTOME_AKT_PHOSPHORYLATES_TARGETS_IN_THE_CYTOSOL	human_MAEKAWA_ATF2_TARGETS, human_GOCC_ACETYLTRANSFERASE_COMPLEX, human_GOCC_AXONEMAL_MICROTUBULE
mice_REACTOME_AKT_PHOSPHORYLATES_TARGETS_IN_THE_NUCLEUS	human_HP_FATIGABLE_WEAKNESS_OF_RESPIRATORY_MUSCLES, human_MIR4738_3P, human_HP_INCREASED_INTRACRANIAL_PRESSURE
mice_REACTOME_ALPHA_DEFENSINS	human_STAT6_01, human_GOBP_NEURON_CELLULAR_HOMEOSTASIS
mice_REACTOME_ALPHA_LINOLENIC_OMEGA3_AND_LINOLEIC_OMEGA6_ACID_METABOLISM	human_PEDERSEN_METASTASIS_BY_ERBB2_ISOFORM_1, human_GOMF_NUCLEAR_RETINOID_X_RECEPTOR_BINDING, human_HP_EEG_WITH_BURST_SUPPRESSION, human_KEGG_MEDICUS_REFERENCE_BMP_HAMP_SIGNALING_PATHWAY_AUXILIARY_FACTOR
mice_REACTOME_ALPHA_OXIDATION_OF_PHYTANATE	human_MIZUSHIMA_AUTOPHAGOSOME_FORMATION
mice_REACTOME_ALPHA_PROTEIN_KINASE_1_SIGNALING_PATHWAY	human_WP_IL_26_SIGNALING_PATHWAYS, human_GOBP_CARDIAC_MUSCLE_CELL_PROLIFERATION
mice_REACTOME_ALTERNATIVE_COMPLEMENT_ACTIVATION	human_PHESSE_TARGETS_OF_APC_AND_MBD2_DN, human_SMTTTTGT_UNKNOWN
mice_REACTOME_AMINE_LIGAND_BINDING_RECEPTORS	human_HP_ABNORMALITY_OF_THE_PROXIMAL_PHALANX_OF_THE_THUMB, human_REACTOME_DEGRADATION_OF_THE_EXTRACELLULAR_MATRIX, human_WP_CANCER_IMMUNOTHERAPY_BY_CTLA4_BLOCKADE, human_REACTOME_G2_M_DNA_REPLICATION_CHECKPOINT
mice_REACTOME_AMINO_ACIDS_REGULATE_MTORC1	human_SCHAEFFER_PROSTATE_DEVELOPMENT_AND_CANCER_BOX1_UP, human_ZHENG_FOXP3_TARGETS_IN_T_LYMPHOCYTE_UP, human_MIR3177_5P
mice_REACTOME_AMINO_ACID_CONJUGATION	human_HP_HYPOPLASTIC_HELICES, human_CACGTG_MYC_Q2, human_GOBP_TRIGLYCERIDE_BIOSYNTHETIC_PROCESS
mice_REACTOME_AMINO_ACID_TRANSPORT_ACROSS_THE_PLASMA_MEMBRANE	human_KEGG_REGULATION_OF_ACTIN_CYTOSKELETON, human_REACTOME_REGULATION_OF_HSF1_MEDIATED_HEAT_SHOCK_RESPONSE
mice_REACTOME_AMPK_INHIBITS_CHREBP_TRANSCRIPTIONAL_ACTIVATION_ACTIVITY	human_HP_INTESTINAL_CARCINOID, human_HP_LOWER_LIMB_METAPHYSEAL_IRREGULARITY
mice_REACTOME_AMPLIFICATION_OF_SIGNAL_FROM_THE_KINETOCHORES	human_GOBP_REGULATION_OF_ISOTYPE_SWITCHING, human_MIR5586_5P, human_WP_NANOPARTICLE_MEDIATED_ACTIVATION_OF_RECEPTOR_SIGNALING
mice_REACTOME_ANCHORING_OF_THE_BASAL_BODY_TO_THE_PLASMA_MEMBRANE	human_HP_ABNORMAL_LACRIMAL_DUCT_MORPHOLOGY, human_HP_ABNORMAL_FACIAL_SKELETON_MORPHOLOGY, human_GOBP_NEGATIVE_REGULATION_OF_TYROSINE_PHOSPHORYLATION_OF_STAT_PROTEIN
mice_REACTOME_ANDROGEN_BIOSYNTHESIS	human_REACTOME_INHIBITION_OF_DNA_RECOMBINATION_AT_TELOMERE, human_HP_ABNORMAL_DENTAL_ROOT_MORPHOLOGY, human_WP_ACE_INHIBITOR_PATHWAY
mice_REACTOME_ANTIGEN_ACTIVATES_B_CELL_RECEPTOR_BCR_LEADING_TO_GENERATION_OF_SECOND_MESSENGERS	human_GOBP_PYRIMIDINE_CONTAINING_COMPOUND_CATABOLIC_PROCESS
mice_REACTOME_ANTIGEN_PRESENTATION_FOLDING_ASSEMBLY_AND_PEPTIDE_LOADING_OF_CLASS_I_MHC	human_chr18q11, human_GOCC_GINS_COMPLEX, human_HP_GASTROINTESTINAL_INFLAMMATION
mice_REACTOME_ANTIGEN_PROCESSING_CROSS_PRESENTATION	human_HP_PHTHISIS_BULBI, human_HP_AUTOIMMUNE_THROMBOCYTOPENIA, human_MIR378H, human_MIR877_5P
mice_REACTOME_ANTIGEN_PROCESSING_UBIQUITINATION_PROTEASOME_DEGRADATION	human_LIU_TARGETS_OF_VMYB_VS_CMYB_DN, human_GOCC_BOX_H_ACA_TELOMERASE_RNP_COMPLEX, human_GOBP_DE_NOVO_CENTRIOLE_ASSEMBLY_INVOLVED_IN_MULTI_CILIATED_EPITHELIAL_CELL_DIFFERENTIATION
mice_REACTOME_ANTIMICROBIAL_PEPTIDES	human_REACTOME_HIV_TRANSCRIPTION_ELONGATION, human_GOBP_MEIOTIC_CYTOKINESIS, human_MIR29B_1_5P
mice_REACTOME_ANTIVIRAL_MECHANISM_BY_IFN_STIMULATED_GENES	human_MIR7856_5P, human_MIR6511A_5P, human_GOBP_INTRINSIC_APOPTOTIC_SIGNALING_PATHWAY_IN_RESPONSE_TO_OXIDATIVE_STRESS
mice_REACTOME_APC_CDC20_MEDIATED_DEGRADATION_OF_NEK2A	human_GOBP_NEGATIVE_REGULATION_OF_CALCINEURIN_MEDIATED_SIGNALING, human_GCM_SMO
mice_REACTOME_APC_C_CDC20_MEDIATED_DEGRADATION_OF_CYCLIN_B	human_GOBP_PERICYTE_CELL_DIFFERENTIATION, human_LINDGREN_BLADDER_CANCER_CLUSTER_2B, human_MIR548A_5P
mice_REACTOME_APC_C_CDH1_MEDIATED_DEGRADATION_OF_CDC20_AND_OTHER_APC_C_CDH1_TARGETED_PROTEINS_IN_LATE_MITOSIS_EARLY_G1	human_HP_AGNOSIA, human_REACTOME_DEFECTIVE_EXT2_CAUSES_EXOSTOSES_2
mice_REACTOME_APC_C_MEDIATED_DEGRADATION_OF_CELL_CYCLE_PROTEINS	human_GOBP_EGG_ACTIVATION, human_MCBRYAN_PUBERTAL_BREAST_3_4WK_DN
mice_REACTOME_APEX1_INDEPENDENT_RESOLUTION_OF_AP_SITES_VIA_THE_SINGLE_NUCLEOTIDE_REPLACEMENT_PATHWAY	human_HEIDENBLAD_AMPLIFIED_IN_SOFT_TISSUE_CANCER
mice_REACTOME_APOPTOSIS	human_WP_MICROTUBULE_CYTOSKELETON_REGULATION, human_KEGG_MEDICUS_REFERENCE_ITGA_B_FAK_CDC42_SIGNALING_PATHWAY, human_WP_MITOCHONDRIAL_GENE_EXPRESSION
mice_REACTOME_APOPTOSIS_INDUCED_DNA_FRAGMENTATION	human_MIR5699_5P, human_MIR6743_5P, human_MIR5590_5P, human_GOMF_NITRIC_OXIDE_SYNTHASE_REGULATOR_ACTIVITY, human_COLLER_MYC_TARGETS_UP
mice_REACTOME_APOPTOTIC_CLEAVAGE_OF_CELLULAR_PROTEINS	human_PDGF_UP.V1_UP
mice_REACTOME_APOPTOTIC_CLEAVAGE_OF_CELL_ADHESION_PROTEINS
mice_REACTOME_APOPTOTIC_EXECUTION_PHASE	human_REACTOME_GAP_FILLING_DNA_REPAIR_SYNTHESIS_AND_LIGATION_IN_GG_NER
mice_REACTOME_APOPTOTIC_FACTOR_MEDIATED_RESPONSE	human_GOBP_LIPID_DROPLET_DISASSEMBLY, human_REACTOME_APC_C_MEDIATED_DEGRADATION_OF_CELL_CYCLE_PROTEINS, human_HP_CONCENTRIC_HYPERTROPHIC_CARDIOMYOPATHY
mice_REACTOME_AQUAPORIN_MEDIATED_TRANSPORT	human_GOBP_POSITIVE_REGULATION_OF_NUCLEAR_CELL_CYCLE_DNA_REPLICATION, human_NIKOLSKY_BREAST_CANCER_10Q22_AMPLICON
mice_REACTOME_ARACHIDONATE_PRODUCTION_FROM_DAG	human_GOBP_NEGATIVE_REGULATION_OF_CHEMOKINE_PRODUCTION, human_GOMF_MAP_KINASE_KINASE_KINASE_KINASE_ACTIVITY, human_MEF2_01
mice_REACTOME_ARACHIDONIC_ACID_METABOLISM	human_DROSHA_TARGET_GENES, human_GOMF_TAU_PROTEIN_KINASE_ACTIVITY, human_MIR6739_5P, human_MIR4753_5P
mice_REACTOME_ARMS_MEDIATED_ACTIVATION	human_HP_CAPILLARY_MALFORMATION, human_GOMF_INOSITOL_TETRAKISPHOSPHATE_PHOSPHATASE_ACTIVITY, human_HP_INCREASED_INTRACRANIAL_PRESSURE
mice_REACTOME_ARYL_HYDROCARBON_RECEPTOR_SIGNALLING	human_GOCC_TRANS_GOLGI_NETWORK, human_HP_CHRONIC_KIDNEY_DISEASE
mice_REACTOME_ASPARAGINE_N_LINKED_GLYCOSYLATION	human_GOBP_POSITIVE_REGULATION_OF_PROTEIN_LOCALIZATION_TO_PLASMA_MEMBRANE, human_HOUSTIS_ROS
mice_REACTOME_ASPARTATE_AND_ASPARAGINE_METABOLISM	human_GOBP_DNA_PROTECTION, human_HP_IMPAIRED_TANDEM_GAIT
mice_REACTOME_ASPIRIN_ADME	human_HP_ELONGATED_SUPERIOR_CEREBELLAR_PEDUNCLE, human_MIR6501_3P, human_HP_ABNORMAL_PERIPHERAL_NERVOUS_SYSTEM_PHYSIOLOGY, human_MYLLYKANGAS_AMPLIFICATION_HOT_SPOT_2
mice_REACTOME_ASSEMBLY_AND_CELL_SURFACE_PRESENTATION_OF_NMDA_RECEPTORS
mice_REACTOME_ASSEMBLY_OF_ACTIVE_LPL_AND_LIPC_LIPASE_COMPLEXES	human_PAL_PRMT5_TARGETS_UP, human_HP_LONG_FOOT, human_GOMF_UBIQUITIN_LIGASE_COMPLEX_SCAFFOLD_ACTIVITY
mice_REACTOME_ASSEMBLY_OF_COLLAGEN_FIBRILS_AND_OTHER_MULTIMERIC_STRUCTURES	human_GOBP_POSITIVE_REGULATION_OF_B_CELL_MEDIATED_IMMUNITY, human_GAVISH_3CA_MALIGNANT_METAPROGRAM_1_CELL_CYCLE_G2_M, human_HOLLERN_SOLID_NODULAR_BREAST_TUMOR_UP, human_OUILLETTE_CLL_13Q14_DELETION_UP
mice_REACTOME_ASSEMBLY_OF_THE_ORC_COMPLEX_AT_THE_ORIGIN_OF_REPLICATION	human_HP_KETONURIA
mice_REACTOME_ASSEMBLY_OF_THE_PRE_REPLICATIVE_COMPLEX	human_HOLLERN_SQUAMOUS_BREAST_TUMOR, human_GOBP_MITOTIC_CHROMOSOME_CONDENSATION, human_GOBP_TESTOSTERONE_BIOSYNTHETIC_PROCESS, human_GOBP_CELLULAR_RESPONSE_TO_CALCIUM_ION
mice_REACTOME_ASSOCIATION_OF_TRIC_CCT_WITH_TARGET_PROTEINS_DURING_BIOSYNTHESIS	human_GOBP_PROTEIN_MONOUBIQUITINATION, human_GOBP_PROTEIN_LOCALIZATION_TO_CYTOPLASMIC_STRESS_GRANULE, human_HP_IRIS_TRANSILLUMINATION_DEFECT, human_GOBP_PSEUDOURIDINE_SYNTHESIS
mice_REACTOME_ASYMMETRIC_LOCALIZATION_OF_PCP_PROTEINS	human_MYLLYKANGAS_AMPLIFICATION_HOT_SPOT_16, human_KEGG_MEDICUS_REFERENCE_RAB7_REGULATED_MICROTUBULE_MINUS_END_DIRECTED_TRANSPORT
mice_REACTOME_ATORVASTATIN_ADME	human_HP_ABNORMAL_METACARPAL_MORPHOLOGY, human_GOBP_POSITIVE_REGULATION_OF_RECEPTOR_CLUSTERING
mice_REACTOME_ATTACHMENT_OF_GPI_ANCHOR_TO_UPAR	human_GOMF_TRANSITION_METAL_ION_TRANSMEMBRANE_TRANSPORTER_ACTIVITY, human_GOMF_HISTONE_H4K5_ACETYLTRANSFERASE_ACTIVITY
mice_REACTOME_ATTENUATION_PHASE	human_VALK_AML_CLUSTER_3, human_GOBP_POSITIVE_REGULATION_OF_PROTEIN_TARGETING_TO_MEMBRANE, human_GSE35685_CD34POS_CD38NEG_VS_CD34POS_CD10NEG_CD62LPOS_BONE_MARROW_UP
mice_REACTOME_AUF1_HNRNP_D0_BINDS_AND_DESTABILIZES_MRNA	human_MIR4764_3P, human_HP_DECREASED_FACIAL_EXPRESSION
mice_REACTOME_AURKA_ACTIVATION_BY_TPX2
mice_REACTOME_AZATHIOPRINE_ADME	human_chr8p21, human_HP_ELEVATED_CIRCULATING_FOLLICLE_STIMULATING_HORMONE_LEVEL
mice_REACTOME_A_TETRASACCHARIDE_LINKER_SEQUENCE_IS_REQUIRED_FOR_GAG_SYNTHESIS	human_HP_LOW_INSERTION_OF_COLUMELLA, human_HP_JOINT_STIFFNESS
mice_REACTOME_BASE_EXCISION_REPAIR	human_HP_EEG_WITH_FOCAL_EPILEPTIFORM_DISCHARGES
mice_REACTOME_BASE_EXCISION_REPAIR_AP_SITE_FORMATION
mice_REACTOME_BASIGIN_INTERACTIONS	human_GOBP_PROTEIN_MONOUBIQUITINATION, human_HP_ELEVATED_CIRCULATING_FOLLICLE_STIMULATING_HORMONE_LEVEL, human_KEGG_PYRIMIDINE_METABOLISM, human_GOBP_PROTEIN_PALMITOYLATION
mice_REACTOME_BBSOME_MEDIATED_CARGO_TARGETING_TO_CILIUM	human_HP_CHORIORETINAL_HYPOPIGMENTATION, human_HP_DIARRHEA
mice_REACTOME_BETA_CATENIN_INDEPENDENT_WNT_SIGNALING	human_HP_LICHENIFICATION, human_HP_JOINT_HEMORRHAGE
mice_REACTOME_BETA_CATENIN_PHOSPHORYLATION_CASCADE	human_HP_APLASIA_HYPOPLASIA_INVOLVING_THE_SINUSES, human_REACTOME_ADP_SIGNALLING_THROUGH_P2Y_PURINOCEPTOR_1, human_GOMF_HISTONE_ACETYLTRANSFERASE_BINDING, human_REACTOME_TRANSCRIPTIONAL_REGULATION_OF_WHITE_ADIPOCYTE_DIFFERENTIATION
mice_REACTOME_BETA_DEFENSINS	human_MIR4436B_3P, human_HP_VASCULAR_DILATATION, human_WP_ALZHEIMER_39_S_DISEASE
mice_REACTOME_BETA_OXIDATION_OF_DECANOYL_COA_TO_OCTANOYL_COA_COA	human_GOCC_LAMELLIPODIUM
mice_REACTOME_BETA_OXIDATION_OF_HEXANOYL_COA_TO_BUTANOYL_COA	human_GOBP_POSITIVE_REGULATION_OF_CALCIUM_ION_TRANSMEMBRANE_TRANSPORT, human_MORF_RAB3A
mice_REACTOME_BETA_OXIDATION_OF_LAUROYL_COA_TO_DECANOYL_COA_COA	human_MIR4781_5P, human_HP_LENS_SUBLUXATION, human_MIR23B_5P
mice_REACTOME_BETA_OXIDATION_OF_OCTANOYL_COA_TO_HEXANOYL_COA	human_GOMF_PEPTIDE_TRANSMEMBRANE_TRANSPORTER_ACTIVITY
mice_REACTOME_BETA_OXIDATION_OF_PRISTANOYL_COA	human_GOBP_PROTEIN_STABILIZATION, human_MISIAK_ANAPLASTIC_THYROID_CARCINOMA_DN, human_GOBP_GROWTH_INVOLVED_IN_HEART_MORPHOGENESIS, human_GSE21063_CTRL_VS_ANTI_IGM_STIM_BCELL_16H_UP, human_MIR6822_3P
mice_REACTOME_BETA_OXIDATION_OF_VERY_LONG_CHAIN_FATTY_ACIDS	human_PURBEY_TARGETS_OF_CTBP1_AND_SATB1_DN, human_KEGG_MEDICUS_REFERENCE_REGULATION_OF_GF_RTK_RAS_ERK_SIGNALING_PTP, human_MIR642A_5P
mice_REACTOME_BH3_ONLY_PROTEINS_ASSOCIATE_WITH_AND_INACTIVATE_ANTI_APOPTOTIC_BCL_2_MEMBERS	human_KEGG_MEDICUS_VARIANT_EML4_ALK_FUSION_KINASE_TO_PLCG_ERK_SIGNALING_PATHWAY, human_WARTERS_IR_RESPONSE_5GY
mice_REACTOME_BICARBONATE_TRANSPORTERS	human_HP_ANTINEUTROPHIL_ANTIBODY_POSITIVITY, human_HP_HIP_OSTEOARTHRITIS, human_GOBP_REGULATION_OF_MATRIX_METALLOPEPTIDASE_SECRETION
mice_REACTOME_BILE_ACID_AND_BILE_SALT_METABOLISM	human_DESCARTES_FETAL_EYE_VASCULAR_ENDOTHELIAL_CELLS
mice_REACTOME_BINDING_AND_UPTAKE_OF_LIGANDS_BY_SCAVENGER_RECEPTORS	human_HP_ABNORMAL_LYMPHOCYTE_MORPHOLOGY, human_RAY_TARGETS_OF_P210_BCR_ABL_FUSION_DN
mice_REACTOME_BIOLOGICAL_OXIDATIONS	human_HP_FATIGUE
mice_REACTOME_BIOSYNTHESIS_OF_EPA_DERIVED_SPMS	human_HP_EEG_WITH_FOCAL_EPILEPTIFORM_DISCHARGES, human_REACTOME_CELLULAR_RESPONSES_TO_STIMULI, human_DACOSTA_LOW_DOSE_UV_RESPONSE_VIA_ERCC3_XPCS_DN
mice_REACTOME_BIOSYNTHESIS_OF_E_SERIES_18_S_RESOLVINS	human_MORF_MBD4, human_GOBP_NEGATIVE_REGULATION_OF_MRNA_PROCESSING, human_GOMF_MICROTUBULE_MINUS_END_BINDING
mice_REACTOME_BIOSYNTHESIS_OF_MARESINS	human_GOBP_DNA_PROTECTION, human_GOBP_DOUBLE_STRAND_BREAK_REPAIR_INVOLVED_IN_MEIOTIC_RECOMBINATION
mice_REACTOME_BIOSYNTHESIS_OF_SPECIALIZED_PRORESOLVING_MEDIATORS_SPMS	human_MORF_LMO1, human_MORF_ORC1L, human_GOMF_TRANSFORMING_GROWTH_FACTOR_BETA_RECEPTOR_ACTIVITY
mice_REACTOME_BIOSYNTHESIS_OF_THE_N_GLYCAN_PRECURSOR_DOLICHOL_LIPID_LINKED_OLIGOSACCHARIDE_LLO_AND_TRANSFER_TO_A_NASCENT_PROTEIN	human_MIR324_5P, human_GOMF_NEUROTRANSMITTER_BINDING
mice_REACTOME_BIOTIN_TRANSPORT_AND_METABOLISM	human_NAGASHIMA_NRG1_SIGNALING_DN, human_HP_LOW_INSERTION_OF_COLUMELLA, human_HP_LACRIMAL_DUCT_STENOSIS
mice_REACTOME_BLOOD_GROUP_SYSTEMS_BIOSYNTHESIS	human_MIR12125, human_GOBP_POSITIVE_REGULATION_OF_AXON_EXTENSION
mice_REACTOME_BRANCHED_CHAIN_AMINO_ACID_CATABOLISM	human_MIR576_3P, human_HP_EEG_WITH_IRREGULAR_GENERALIZED_SPIKE_AND_WAVE_COMPLEXES
mice_REACTOME_BUTYRATE_RESPONSE_FACTOR_1_BRF1_BINDS_AND_DESTABILIZES_MRNA	human_GOMF_TAU_PROTEIN_KINASE_ACTIVITY, human_GOBP_REGULATION_OF_PROTEASOMAL_PROTEIN_CATABOLIC_PROCESS, human_GOBP_MODULATION_OF_PROCESS_OF_ANOTHER_ORGANISM
mice_REACTOME_BUTYROPHILIN_BTN_FAMILY_INTERACTIONS	human_HP_EEG_WITH_FOCAL_EPILEPTIFORM_DISCHARGES, human_GOBP_POSITIVE_REGULATION_OF_TRANSMEMBRANE_RECEPTOR_PROTEIN_SERINE_THREONINE_KINASE_SIGNALING_PATHWAY, human_MODULE_184, human_HP_HIP_OSTEOARTHRITIS
mice_REACTOME_CA2_ACTIVATED_K_CHANNELS	human_WP_MARKERS_OF_KIDNEY_CELL_LINEAGE, human_GOBP_CELL_MATRIX_ADHESION
mice_REACTOME_CA2_PATHWAY	human_KEGG_LEISHMANIA_INFECTION, human_GOBP_NEGATIVE_REGULATION_OF_GLYCOPROTEIN_METABOLIC_PROCESS, human_GOBP_POSITIVE_REGULATION_OF_CHONDROCYTE_PROLIFERATION
mice_REACTOME_CALCINEURIN_ACTIVATES_NFAT	human_HP_MACULAR_DRUSEN, human_GOBP_NEGATIVE_REGULATION_OF_INTERLEUKIN_2_PRODUCTION, human_GOBP_NEGATIVE_REGULATION_OF_INFLAMMATORY_RESPONSE_TO_ANTIGENIC_STIMULUS, human_TTGGAGA_MIR5155P_MIR519E, human_GOBP_NEGATIVE_REGULATION_OF_KERATINOCYTE_PROLIFERATION
mice_REACTOME_CALCITONIN_LIKE_LIGAND_RECEPTORS	human_REACTOME_ACETYLCHOLINE_NEUROTRANSMITTER_RELEASE_CYCLE
mice_REACTOME_CALNEXIN_CALRETICULIN_CYCLE	human_GOBP_NEGATIVE_REGULATION_OF_STEROL_TRANSPORT, human_HP_ABNORMAL_LYMPHOCYTE_PROLIFERATION, human_MIR12113, human_GOCC_INO80_COMPLEX, human_GAVISH_3CA_METAPROGRAM_FIBROBLASTS_CAF_8
mice_REACTOME_CAMK_IV_MEDIATED_PHOSPHORYLATION_OF_CREB	human_GOBP_SOMATIC_STEM_CELL_DIVISION, human_GOMF_HIGH_VOLTAGE_GATED_CALCIUM_CHANNEL_ACTIVITY, human_GOMF_PEPTIDYL_PROLINE_DIOXYGENASE_ACTIVITY, human_GOMF_TESTOSTERONE_17_BETA_DEHYDROGENASE_NADPPLUS_ACTIVITY
mice_REACTOME_CAM_PDE_1_ACTIVATION	human_HP_IRIS_HYPOPIGMENTATION, human_HP_IRREGULAR_FEMORAL_EPIPHYSIS
mice_REACTOME_CARBOXYTERMINAL_POST_TRANSLATIONAL_MODIFICATIONS_OF_TUBULIN	human_REACTOME_BASIGIN_INTERACTIONS, human_WP_16P11_2_DISTAL_DELETION_SYNDROME, human_WP_ACE_INHIBITOR_PATHWAY, human_ZNF133_TARGET_GENES, human_MIR4659B_5P
mice_REACTOME_CARDIAC_CONDUCTION	human_GOBP_PROTEIN_O_LINKED_GLYCOSYLATION_VIA_THREONINE, human_GOBP_HYPOTHALAMUS_CELL_MIGRATION, human_KRASNOSELSKAYA_ILF3_TARGETS_DN
mice_REACTOME_CARGO_CONCENTRATION_IN_THE_ER
mice_REACTOME_CARGO_RECOGNITION_FOR_CLATHRIN_MEDIATED_ENDOCYTOSIS	human_GOMF_CHITINASE_ACTIVITY
mice_REACTOME_CARGO_TRAFFICKING_TO_THE_PERICILIARY_MEMBRANE	human_MODULE_367, human_GOBP_UV_DAMAGE_EXCISION_REPAIR
mice_REACTOME_CARNITINE_METABOLISM	human_HP_CUTANEOUS_MELANOMA, human_GOBP_NEGATIVE_REGULATION_OF_MACROPHAGE_MIGRATION, human_HP_IMPAIRED_TANDEM_GAIT
mice_REACTOME_CASPASE_ACTIVATION_VIA_DEATH_RECEPTORS_IN_THE_PRESENCE_OF_LIGAND	human_RHEIN_ALL_GLUCOCORTICOID_THERAPY_UP
mice_REACTOME_CASPASE_ACTIVATION_VIA_EXTRINSIC_APOPTOTIC_SIGNALLING_PATHWAY
mice_REACTOME_CASPASE_MEDIATED_CLEAVAGE_OF_CYTOSKELETAL_PROTEINS	human_REACTOME_DEFECTIVE_CSF2RB_CAUSES_SMDP5
mice_REACTOME_CATION_COUPLED_CHLORIDE_COTRANSPORTERS	human_WP_DOPAMINE_METABOLISM, human_HP_EEG_WITH_BURST_SUPPRESSION, human_HP_ABNORMALITY_OF_VENOUS_PHYSIOLOGY, human_HP_EEG_WITH_FOCAL_EPILEPTIFORM_DISCHARGES
mice_REACTOME_CA_DEPENDENT_EVENTS	human_GOBP_REGULATION_OF_ANDROGEN_RECEPTOR_SIGNALING_PATHWAY, human_GOBP_POSITIVE_REGULATION_OF_MYOBLAST_PROLIFERATION, human_MODULE_331
mice_REACTOME_CD209_DC_SIGN_SIGNALING
mice_REACTOME_CD22_MEDIATED_BCR_REGULATION	human_MCGARVEY_SILENCED_BY_METHYLATION_IN_COLON_CANCER, human_GOBP_RETINAL_PIGMENT_EPITHELIUM_DEVELOPMENT, human_HP_GLUCOCORTOCOID_INSENSITIVE_PRIMARY_HYPERALDOSTERONISM, human_HP_DEEP_VENOUS_THROMBOSIS
mice_REACTOME_CD28_CO_STIMULATION	human_REACTOME_DOWNREGULATION_OF_ERBB2_ERBB3_SIGNALING, human_MIYAGAWA_TARGETS_OF_EWSR1_ETS_FUSIONS_UP, human_HP_MACRODONTIA_OF_PERMANENT_MAXILLARY_CENTRAL_INCISOR
mice_REACTOME_CD28_DEPENDENT_PI3K_AKT_SIGNALING	human_WP_VASOPRESSIN_REGULATED_WATER_REABSORPTION
mice_REACTOME_CD28_DEPENDENT_VAV1_PATHWAY	human_GOBP_PROTEIN_PALMITOYLATION, human_MIR33A_5P_MIR33B_5P
mice_REACTOME_CDC42_GTPASE_CYCLE
mice_REACTOME_CDC6_ASSOCIATION_WITH_THE_ORC_ORIGIN_COMPLEX
mice_REACTOME_CDK_MEDIATED_PHOSPHORYLATION_AND_REMOVAL_OF_CDC6	human_GOBP_DNA_CYTOSINE_DEAMINATION, human_GOMF_RETROMER_COMPLEX_BINDING, human_GOMF_RACEMASE_AND_EPIMERASE_ACTIVITY
mice_REACTOME_CELLULAR_HEXOSE_TRANSPORT
mice_REACTOME_CELLULAR_RESPONSES_TO_STIMULI	human_WP_OXYSTEROLS_DERIVED_FROM_CHOLESTEROL, human_GOMF_BETA_GALACTOSIDE_CMP_ALPHA_2_3_SIALYLTRANSFERASE_ACTIVITY, human_GNF2_RPA1
mice_REACTOME_CELLULAR_RESPONSE_TO_CHEMICAL_STRESS	human_HP_LEUKOCYTOSIS
mice_REACTOME_CELLULAR_RESPONSE_TO_HEAT_STRESS	human_LIU_IL13_MEMORY_MODEL_DN, human_MIR4268, human_LET_7A_2_3P, human_MIR1180_3P
mice_REACTOME_CELLULAR_RESPONSE_TO_HYPOXIA
mice_REACTOME_CELLULAR_RESPONSE_TO_MITOCHONDRIAL_STRESS
mice_REACTOME_CELLULAR_SENESCENCE	human_GOMF_PYRUVATE_TRANSMEMBRANE_TRANSPORTER_ACTIVITY, human_HP_IRIS_TRANSILLUMINATION_DEFECT, human_GOMF_HISTONE_H3K4_METHYLTRANSFERASE_ACTIVITY
mice_REACTOME_CELL_CELL_COMMUNICATION	human_HP_ABNORMAL_CIRCULATING_PROTEIN_CONCENTRATION, human_NEWMAN_ERCC6_TARGETS_UP, human_GOBP_MEDIUM_CHAIN_FATTY_ACID_BIOSYNTHETIC_PROCESS, human_GENTILE_UV_LOW_DOSE_DN, human_HE_LIM_SUN_FETAL_LUNG_C3_ARTERIAL_ENDOTHELIAL_CELL
mice_REACTOME_CELL_CELL_JUNCTION_ORGANIZATION	human_GOBP_POSITIVE_REGULATION_OF_VASCULAR_ASSOCIATED_SMOOTH_MUSCLE_CELL_MIGRATION, human_PID_CERAMIDE_PATHWAY, human_GNF2_SPTB, human_GOBP_SOMATIC_STEM_CELL_DIVISION
mice_REACTOME_CELL_CYCLE	human_FIGUEROA_AML_METHYLATION_CLUSTER_5_UP
mice_REACTOME_CELL_CYCLE_CHECKPOINTS	human_GOBP_AMINE_CATABOLIC_PROCESS, human_HP_3_4_FINGER_SYNDACTYLY
mice_REACTOME_CELL_DEATH_SIGNALLING_VIA_NRAGE_NRIF_AND_NADE	human_GOMF_HEPARAN_SULFATE_PROTEOGLYCAN_BINDING, human_GOBP_PYRIMIDINE_RIBONUCLEOTIDE_METABOLIC_PROCESS, human_RORA1_01
mice_REACTOME_CELL_EXTRACELLULAR_MATRIX_INTERACTIONS	human_REACTOME_DEFECTIVE_RIPK1_MEDIATED_REGULATED_NECROSIS, human_chr6q22
mice_REACTOME_CELL_JUNCTION_ORGANIZATION	human_MIR6800_3P, human_MIR6758_3P, human_MIR6767_3P
mice_REACTOME_CELL_SURFACE_INTERACTIONS_AT_THE_VASCULAR_WALL	human_GOMF_BRANCHED_CHAIN_AMINO_ACID_TRANSMEMBRANE_TRANSPORTER_ACTIVITY, human_GOBP_TELENCEPHALON_GLIAL_CELL_MIGRATION, human_MIR5591_5P, human_GOBP_REGULATION_OF_MUSCLE_ADAPTATION
mice_REACTOME_CGMP_EFFECTS	human_GOMF_GABA_RECEPTOR_BINDING, human_LEE_AGING_CEREBELLUM_UP, human_GOBP_NEGATIVE_REGULATION_OF_POST_TRANSCRIPTIONAL_GENE_SILENCING
mice_REACTOME_CHAPERONIN_MEDIATED_PROTEIN_FOLDING	human_MIR3175, human_KEGG_MEDICUS_REFERENCE_PKR_EIF2ALPHA_SIGNALING_PATHWAY, human_GOBP_G_PROTEIN_COUPLED_GLUTAMATE_RECEPTOR_SIGNALING_PATHWAY
mice_REACTOME_CHEMOKINE_RECEPTORS_BIND_CHEMOKINES	human_WP_MTHFR_DEFICIENCY, human_GOBP_B_CELL_PROLIFERATION_INVOLVED_IN_IMMUNE_RESPONSE
mice_REACTOME_CHK1_CHK2_CDS1_MEDIATED_INACTIVATION_OF_CYCLIN_B_CDK1_COMPLEX	human_PAL_PRMT5_TARGETS_UP
mice_REACTOME_CHOLESTEROL_BIOSYNTHESIS	human_GOBP_REGULATION_OF_MUSCLE_CONTRACTION, human_LEIN_ASTROCYTE_MARKERS, human_MIR3161
mice_REACTOME_CHOLINE_CATABOLISM	human_chr18q11, human_HP_LARGE_SELLA_TURCICA, human_ZNF224_TARGET_GENES
mice_REACTOME_CHONDROITIN_SULFATE_BIOSYNTHESIS	human_AFFAR_YY1_TARGETS_UP, human_WP_TH17_CELL_DIFFERENTIATION_PATHWAY, human_VERRECCHIA_RESPONSE_TO_TGFB1_C5
mice_REACTOME_CHONDROITIN_SULFATE_DERMATAN_SULFATE_METABOLISM	human_GOBP_SINGLE_STRAND_BREAK_REPAIR, human_BOSCO_INTERFERON_INDUCED_ANTIVIRAL_MODULE, human_GOCC_PHOTORECEPTOR_DISC_MEMBRANE
mice_REACTOME_CHROMATIN_MODIFYING_ENZYMES	human_GOBP_REGULATION_OF_RESPONSE_TO_ENDOPLASMIC_RETICULUM_STRESS, human_HP_ABNORMALITY_OF_THE_FOOT_MUSCULATURE, human_MIR4297
mice_REACTOME_CHROMOSOME_MAINTENANCE	human_HP_DYSCHROMATOPSIA, human_MORF_PTEN, human_HOEGERKORP_CD44_TARGETS_DIRECT_UP
mice_REACTOME_CHYLOMICRON_ASSEMBLY	human_GOBP_RETROGRADE_VESICLE_MEDIATED_TRANSPORT_GOLGI_TO_ENDOPLASMIC_RETICULUM, human_BIOCARTA_RAS_PATHWAY
mice_REACTOME_CHYLOMICRON_CLEARANCE	human_GOBP_REGULATION_OF_RESPONSE_TO_ENDOPLASMIC_RETICULUM_STRESS, human_BYSTRYKH_HEMATOPOIESIS_STEM_CELL_QTL_CIS, human_GOMF_LOW_DENSITY_LIPOPROTEIN_PARTICLE_BINDING
mice_REACTOME_CHYLOMICRON_REMODELING	human_GOMF_PHOSPHOLIPASE_C_ACTIVITY
mice_REACTOME_CITRIC_ACID_CYCLE_TCA_CYCLE	human_HP_ABSENT_FINGERNAIL, human_GOBP_NEGATIVE_REGULATION_OF_INTERFERON_ALPHA_PRODUCTION, human_REACTOME_DSCAM_INTERACTIONS, human_HP_ABSENT_DISTAL_INTERPHALANGEAL_CREASES
mice_REACTOME_CLASSICAL_ANTIBODY_MEDIATED_COMPLEMENT_ACTIVATION	human_HP_ASTROCYTOMA
mice_REACTOME_CLASS_A_1_RHODOPSIN_LIKE_RECEPTORS	human_GOCC_NEURON_TO_NEURON_SYNAPSE, human_GOBP_TRIGLYCERIDE_BIOSYNTHETIC_PROCESS
mice_REACTOME_CLASS_B_2_SECRETIN_FAMILY_RECEPTORS	human_GOBP_REGULATION_OF_VASCULAR_ASSOCIATED_SMOOTH_MUSCLE_CELL_DEDIFFERENTIATION, human_GOBP_SHORT_TERM_MEMORY, human_GOMF_CYCLOHYDROLASE_ACTIVITY
mice_REACTOME_CLASS_C_3_METABOTROPIC_GLUTAMATE_PHEROMONE_RECEPTORS	human_GOBP_CHROMOSOME_ORGANIZATION_INVOLVED_IN_MEIOTIC_CELL_CYCLE, human_GOMF_IONOTROPIC_GLUTAMATE_RECEPTOR_ACTIVITY, human_GAVISH_3CA_MALIGNANT_METAPROGRAM_23_SECRETED_2
mice_REACTOME_CLASS_I_MHC_MEDIATED_ANTIGEN_PROCESSING_PRESENTATION	human_REACTOME_CHOLESTEROL_BIOSYNTHESIS, human_SOGA_COLORECTAL_CANCER_MYC_UP, human_GOBP_INDOLALKYLAMINE_METABOLIC_PROCESS, human_GOMF_ACTIN_BINDING
mice_REACTOME_CLASS_I_PEROXISOMAL_MEMBRANE_PROTEIN_IMPORT	human_SMTTTTGT_UNKNOWN, human_GLI4_TARGET_GENES, human_HP_CURLY_HAIR, human_HP_ABNORMALITY_OF_THE_TARSAL_BONES
mice_REACTOME_CLATHRIN_MEDIATED_ENDOCYTOSIS	human_GOMF_PROCOLLAGEN_PROLINE_DIOXYGENASE_ACTIVITY
mice_REACTOME_CLEAVAGE_OF_THE_DAMAGED_PYRIMIDINE	human_GOBP_NEGATIVE_REGULATION_OF_TRANSLATIONAL_ELONGATION, human_GOBP_NEGATIVE_REGULATION_OF_EXCITATORY_POSTSYNAPTIC_POTENTIAL, human_POU6F1_01, human_GOBP_AMELOGENESIS
mice_REACTOME_CLEC7A_DECTIN_1_SIGNALING
mice_REACTOME_COBALAMIN_CBL_METABOLISM	human_MOOTHA_HUMAN_MITODB_6_2002, human_CTR9_TARGET_GENES
mice_REACTOME_COBALAMIN_CBL_VITAMIN_B12_TRANSPORT_AND_METABOLISM	human_GOBP_NEPHRIC_DUCT_DEVELOPMENT, human_WANG_NFKB_TARGETS
mice_REACTOME_COENZYME_A_BIOSYNTHESIS	human_HOFFMAN_CLOCK_TARGETS_DN, human_GOBP_POSITIVE_REGULATION_OF_RETINOIC_ACID_RECEPTOR_SIGNALING_PATHWAY, human_HP_AGAMMAGLOBULINEMIA, human_GOBP_CERAMIDE_TRANSPORT, human_GOBP_VENOUS_BLOOD_VESSEL_MORPHOGENESIS
mice_REACTOME_COHESIN_LOADING_ONTO_CHROMATIN	human_WP_MIRNA_BIOGENESIS, human_HP_AIRWAY_OBSTRUCTION, human_ZNF781_TARGET_GENES
mice_REACTOME_COLLAGEN_BIOSYNTHESIS_AND_MODIFYING_ENZYMES	human_GOBP_POSITIVE_REGULATION_OF_RECEPTOR_CLUSTERING, human_GOBP_T_CELL_MEDIATED_IMMUNITY
mice_REACTOME_COLLAGEN_CHAIN_TRIMERIZATION	human_GSE9988_ANTI_TREM1_VS_VEHICLE_TREATED_MONOCYTES_UP, human_GOBP_HYPOTHALAMUS_CELL_MIGRATION
mice_REACTOME_COLLAGEN_DEGRADATION
mice_REACTOME_COLLAGEN_FORMATION	human_GSE16697_CD4_TCELL_VS_TFH_CD4_TCELL_DN, human_GSE15271_CXCR4_POS_VS_NEG_GC_BCELL_DN, human_ER_Q6, human_ZNF596_TARGET_GENES
mice_REACTOME_COMMON_PATHWAY_OF_FIBRIN_CLOT_FORMATION
mice_REACTOME_COMPLEMENT_CASCADE	human_WP_FAMILIAL_HYPERLIPIDEMIA_TYPE_2, human_GOBP_POSITIVE_REGULATION_OF_INTRACELLULAR_PROTEIN_TRANSPORT, human_KEGG_GLYCOSPHINGOLIPID_BIOSYNTHESIS_GLOBO_SERIES, human_GOBP_NEGATIVE_REGULATION_OF_CARDIOCYTE_DIFFERENTIATION
mice_REACTOME_COMPLEX_III_ASSEMBLY	human_GSE3982_BASOPHIL_VS_EFF_MEMORY_CD4_TCELL_UP, human_BUSSLINGER_GASTRIC_ANTRAL_ECS, human_GSE42021_CD24HI_VS_CD24LOW_TREG_THYMUS_DN
mice_REACTOME_COMPLEX_IV_ASSEMBLY	human_HFH8_01
mice_REACTOME_COMPLEX_I_BIOGENESIS	human_GOBP_POSITIVE_REGULATION_OF_NEUROTRANSMITTER_UPTAKE, human_GOBP_NEGATIVE_REGULATION_OF_ANOIKIS, human_KIM_WT1_TARGETS_8HR_DN
mice_REACTOME_CONDENSATION_OF_PROMETAPHASE_CHROMOSOMES	human_GOBP_REGULATION_OF_ANTIMICROBIAL_HUMORAL_RESPONSE, human_GOBP_POSITIVE_REGULATION_OF_CELLULAR_CATABOLIC_PROCESS, human_GOBP_MEMBRANE_RAFT_LOCALIZATION
mice_REACTOME_CONDENSATION_OF_PROPHASE_CHROMOSOMES	human_GOBP_POSITIVE_REGULATION_OF_RYANODINE_SENSITIVE_CALCIUM_RELEASE_CHANNEL_ACTIVITY
mice_REACTOME_CONJUGATION_OF_SALICYLATE_WITH_GLYCINE	human_GOMF_ADENYL_NUCLEOTIDE_EXCHANGE_FACTOR_ACTIVITY, human_GOBP_NEGATIVE_REGULATION_OF_DNA_BIOSYNTHETIC_PROCESS
mice_REACTOME_CONVERSION_FROM_APC_C_CDC20_TO_APC_C_CDH1_IN_LATE_ANAPHASE	human_REACTOME_REGULATION_OF_RUNX2_EXPRESSION_AND_ACTIVITY, human_GOMF_INTRAMOLECULAR_TRANSFERASE_ACTIVITY_PHOSPHOTRANSFERASES
mice_REACTOME_COPII_MEDIATED_VESICLE_TRANSPORT	human_GAVISH_3CA_METAPROGRAM_CD8_T_CELLS_DYSFUNCTION, human_GOBP_NUCLEOSIDE_MONOPHOSPHATE_BIOSYNTHETIC_PROCESS
mice_REACTOME_COPI_DEPENDENT_GOLGI_TO_ER_RETROGRADE_TRAFFIC	human_GOBP_NON_MOTILE_CILIUM_ASSEMBLY, human_MODULE_59, human_MIR6724_5P, human_GOBP_POSITIVE_REGULATION_OF_CYTOKINE_PRODUCTION_INVOLVED_IN_IMMUNE_RESPONSE
mice_REACTOME_COPI_INDEPENDENT_GOLGI_TO_ER_RETROGRADE_TRAFFIC
mice_REACTOME_COPI_MEDIATED_ANTEROGRADE_TRANSPORT	human_HP_J_SHAPED_SELLA_TURCICA
mice_REACTOME_COSTIMULATION_BY_THE_CD28_FAMILY	human_HP_GONADOBLASTOMA
mice_REACTOME_CREATINE_METABOLISM	human_JACKSON_DNMT1_TARGETS_DN, human_GOMF_LIPOPOLYSACCHARIDE_BINDING, human_GOMF_INORGANIC_ANION_TRANSMEMBRANE_TRANSPORTER_ACTIVITY
mice_REACTOME_CREB1_PHOSPHORYLATION_THROUGH_NMDA_RECEPTOR_MEDIATED_ACTIVATION_OF_RAS_SIGNALING	human_GOMF_ACETYLESTERASE_ACTIVITY, human_GOBP_SNRNA_MODIFICATION, human_MIR509_3P
mice_REACTOME_CREB3_FACTORS_ACTIVATE_GENES
mice_REACTOME_CREB_PHOSPHORYLATION	human_GOBP_INTERMEDIATE_FILAMENT_ORGANIZATION, human_GSE9960_HEALTHY_VS_GRAM_NEG_AND_POS_SEPSIS_PBMC_UP
mice_REACTOME_CRMPS_IN_SEMA3A_SIGNALING	human_GOMF_PYRUVATE_DEHYDROGENASE_ACETYL_TRANSFERRING_KINASE_ACTIVITY
mice_REACTOME_CROSSLINKING_OF_COLLAGEN_FIBRILS	human_WP_OVERVIEW_OF_NANOPARTICLE_EFFECTS
mice_REACTOME_CROSS_PRESENTATION_OF_PARTICULATE_EXOGENOUS_ANTIGENS_PHAGOSOMES	human_GOBP_TROPHOBLAST_CELL_MIGRATION, human_GOBP_NUCLEOSIDE_MONOPHOSPHATE_CATABOLIC_PROCESS
mice_REACTOME_CROSS_PRESENTATION_OF_SOLUBLE_EXOGENOUS_ANTIGENS_ENDOSOMES	human_KEGG_MEDICUS_REFERENCE_CX3CR1_GNAI_AC_PKA_SIGNALING_PATHWAY, human_GOMF_1_ALKYL_2_ACETYLGLYCEROPHOSPHOCHOLINE_ESTERASE_ACTIVITY
mice_REACTOME_CS_DS_DEGRADATION	human_HP_AUTISM, human_GSE26928_EFF_MEM_VS_CENTR_MEM_CD4_TCELL_DN
mice_REACTOME_CTLA4_INHIBITORY_SIGNALING	human_GOBP_NEGATIVE_REGULATION_OF_DENDRITIC_CELL_DIFFERENTIATION, human_HP_ABNORMALITY_OF_TIBIAL_EPIPHYSES
mice_REACTOME_CYCLIN_A_B1_B2_ASSOCIATED_EVENTS_DURING_G2_M_TRANSITION	human_MORF_RPA2, human_chr8p21, human_HP_LOP_EAR
mice_REACTOME_CYCLIN_A_CDK2_ASSOCIATED_EVENTS_AT_S_PHASE_ENTRY	human_GOMF_CYSTEINE_TYPE_EXOPEPTIDASE_ACTIVITY, human_CAGCTTT_MIR320, human_GOBP_CHROMOSOME_ORGANIZATION_INVOLVED_IN_MEIOTIC_CELL_CYCLE, human_SCHAEFFER_PROSTATE_DEVELOPMENT_AND_CANCER_BOX6_UP
mice_REACTOME_CYCLIN_D_ASSOCIATED_EVENTS_IN_G1	human_GOBP_RESPONSE_TO_TRANSFORMING_GROWTH_FACTOR_BETA
mice_REACTOME_CYP2E1_REACTIONS	human_SNIJDERS_AMPLIFIED_IN_HEAD_AND_NECK_TUMORS, human_HP_ARTERIAL_RUPTURE, human_GOMF_MOLECULAR_CARRIER_ACTIVITY
mice_REACTOME_CYTOCHROME_C_MEDIATED_APOPTOTIC_RESPONSE	human_MIR4699_5P, human_GOBP_TYPE_B_PANCREATIC_CELL_APOPTOTIC_PROCESS
mice_REACTOME_CYTOCHROME_P450_ARRANGED_BY_SUBSTRATE_TYPE	human_GOMF_INTRAMEMBRANE_LIPID_TRANSPORTER_ACTIVITY, human_GOBP_VIRAL_TRANSCRIPTION
mice_REACTOME_CYTOKINE_SIGNALING_IN_IMMUNE_SYSTEM	human_GOBP_NUCLEOBASE_CONTAINING_SMALL_MOLECULE_BIOSYNTHETIC_PROCESS, human_REACTOME_PROCESSIVE_SYNTHESIS_ON_THE_LAGGING_STRAND
mice_REACTOME_CYTOPROTECTION_BY_HMOX1	human_SUPT20H_TARGET_GENES, human_GOBP_B_CELL_RECEPTOR_SIGNALING_PATHWAY, human_BENPORATH_OCT4_TARGETS, human_GOBP_FATTY_ACID_BETA_OXIDATION_USING_ACYL_COA_OXIDASE
mice_REACTOME_CYTOSOLIC_SENSORS_OF_PATHOGEN_ASSOCIATED_DNA
mice_REACTOME_CYTOSOLIC_SULFONATION_OF_SMALL_MOLECULES	human_REACTOME_CYTOSOLIC_SENSORS_OF_PATHOGEN_ASSOCIATED_DNA, human_ZHENG_FOXP3_TARGETS_IN_T_LYMPHOCYTE_DN, human_GOBP_TRNA_THREONYLCARBAMOYLADENOSINE_MODIFICATION
mice_REACTOME_C_TYPE_LECTIN_RECEPTORS_CLRS	human_GOBP_GLOMERULAR_MESANGIAL_CELL_PROLIFERATION, human_WP_PENTOSE_PHOSPHATE_METABOLISM
mice_REACTOME_DAP12_INTERACTIONS	human_GOBP_HEPARIN_METABOLIC_PROCESS, human_GOBP_HEAD_MORPHOGENESIS, human_GOBP_SYNAPSE_ORGANIZATION
mice_REACTOME_DAP12_SIGNALING	human_HP_CELIAC_DISEASE, human_GOBP_NEGATIVE_REGULATION_OF_CELL_ADHESION_MEDIATED_BY_INTEGRIN
mice_REACTOME_DARPP_32_EVENTS	human_HP_DEXAMETHASONE_SUPPRESSIBLE_PRIMARY_HYPERALDOSTERONISM, human_chr20p12, human_GOBP_CYCLIC_NUCLEOTIDE_CATABOLIC_PROCESS, human_SINGH_NFE2L2_TARGETS
mice_REACTOME_DCC_MEDIATED_ATTRACTIVE_SIGNALING
mice_REACTOME_DDX58_IFIH1_MEDIATED_INDUCTION_OF_INTERFERON_ALPHA_BETA	human_GOBP_CELL_FATE_DETERMINATION, human_ENK_UV_RESPONSE_KERATINOCYTE_DN, human_SMID_BREAST_CANCER_BASAL_DN, human_MIR3681_5P
mice_REACTOME_DEACTIVATION_OF_THE_BETA_CATENIN_TRANSACTIVATING_COMPLEX
mice_REACTOME_DEADENYLATION_DEPENDENT_MRNA_DECAY	human_GOBP_SNRNA_MODIFICATION
mice_REACTOME_DEADENYLATION_OF_MRNA	human_GOMF_MRNA_BINDING, human_GOBP_INTRINSIC_APOPTOTIC_SIGNALING_PATHWAY_IN_RESPONSE_TO_ENDOPLASMIC_RETICULUM_STRESS, human_GOBP_ONE_CARBON_COMPOUND_TRANSPORT
mice_REACTOME_DEATH_RECEPTOR_SIGNALING	human_MIR890, human_GOBP_POSITIVE_REGULATION_OF_MITOCHONDRIAL_MEMBRANE_PERMEABILITY
mice_REACTOME_DECTIN_1_MEDIATED_NONCANONICAL_NF_KB_SIGNALING	human_GOMF_MONOSACCHARIDE_BINDING, human_KEGG_O_GLYCAN_BIOSYNTHESIS, human_VALK_AML_CLUSTER_13, human_chr1p12, human_GOBP_REGULATION_OF_MACROPHAGE_DERIVED_FOAM_CELL_DIFFERENTIATION
mice_REACTOME_DECTIN_2_FAMILY	human_HP_LIMB_MUSCLE_WEAKNESS, human_WP_MRNA_PROCESSING, human_GOBP_COLUMNAR_CUBOIDAL_EPITHELIAL_CELL_DEVELOPMENT
mice_REACTOME_DEFENSINS	human_GOBP_PROTEIN_IMPORT, human_GOBP_PYRAMIDAL_NEURON_DIFFERENTIATION
mice_REACTOME_DEGRADATION_OF_AXIN	human_GOMF_CHITINASE_ACTIVITY, human_GOMF_CIS_TRANS_ISOMERASE_ACTIVITY, human_REACTOME_REGULATION_OF_RUNX2_EXPRESSION_AND_ACTIVITY
mice_REACTOME_DEGRADATION_OF_BETA_CATENIN_BY_THE_DESTRUCTION_COMPLEX	human_YOKOE_CANCER_TESTIS_ANTIGENS, human_GOBP_TRANSCRIPTION_INITIATION_AT_RNA_POLYMERASE_III_PROMOTER
mice_REACTOME_DEGRADATION_OF_CYSTEINE_AND_HOMOCYSTEINE	human_HP_FUNCTIONAL_ABNORMALITY_OF_THE_INNER_EAR
mice_REACTOME_DEGRADATION_OF_DVL	human_HP_ANTERIOR_POLAR_CATARACT, human_MIR12120
mice_REACTOME_DEGRADATION_OF_THE_EXTRACELLULAR_MATRIX	human_MIR4668_5P, human_GOMF_HISTONE_H4K16_ACETYLTRANSFERASE_ACTIVITY
mice_REACTOME_DEPOLYMERIZATION_OF_THE_NUCLEAR_LAMINA	human_GOBP_GOLGI_LOCALIZATION
mice_REACTOME_DEPOSITION_OF_NEW_CENPA_CONTAINING_NUCLEOSOMES_AT_THE_CENTROMERE	human_GOBP_CARTILAGE_DEVELOPMENT_INVOLVED_IN_ENDOCHONDRAL_BONE_MORPHOGENESIS, human_SRF_01, human_PEDERSEN_METASTASIS_BY_ERBB2_ISOFORM_3, human_GOBP_POSITIVE_REGULATION_OF_ANIMAL_ORGAN_MORPHOGENESIS, human_PEART_HDAC_PROLIFERATION_CLUSTER_DN
mice_REACTOME_DERMATAN_SULFATE_BIOSYNTHESIS	human_GOBP_EPINEPHRINE_TRANSPORT, human_GOBP_ENDOPLASMIC_RETICULUM_TUBULAR_NETWORK_FORMATION
mice_REACTOME_DETOXIFICATION_OF_REACTIVE_OXYGEN_SPECIES	human_WP_PROXIMAL_TUBULE_TRANSPORT
mice_REACTOME_DEUBIQUITINATION	human_ETS1_B, human_MIR8085
mice_REACTOME_DEVELOPMENTAL_BIOLOGY	human_GOMF_NUCLEOBASE_TRANSMEMBRANE_TRANSPORTER_ACTIVITY
mice_REACTOME_DEX_H_BOX_HELICASES_ACTIVATE_TYPE_I_IFN_AND_INFLAMMATORY_CYTOKINES_PRODUCTION	human_MIR548AV_5P_MIR548K, human_HP_INCREASED_CIRCULATING_INTERLEUKIN_6_CONCENTRATION, human_ROVERSI_GLIOMA_LOH_REGIONS
mice_REACTOME_DIGESTION	human_chr18q21
mice_REACTOME_DIGESTION_AND_ABSORPTION	human_GOBP_RETINOIC_ACID_RECEPTOR_SIGNALING_PATHWAY, human_KEGG_MEDICUS_REFERENCE_AREG_EGFR_PI3K_SIGNALING_PATHWAY, human_GOBP_MELANIN_METABOLIC_PROCESS, human_GOBP_PROTEIN_LOCALIZATION_TO_NUCLEOPLASM
mice_REACTOME_DIGESTION_OF_DIETARY_CARBOHYDRATE	human_GOBP_GLOMERULAR_MESANGIAL_CELL_PROLIFERATION, human_GOBP_STOMACH_DEVELOPMENT
mice_REACTOME_DIGESTION_OF_DIETARY_LIPID	human_MZF1_01, human_chr8p21
mice_REACTOME_DISASSEMBLY_OF_THE_DESTRUCTION_COMPLEX_AND_RECRUITMENT_OF_AXIN_TO_THE_MEMBRANE
mice_REACTOME_DISPLACEMENT_OF_DNA_GLYCOSYLASE_BY_APEX1
mice_REACTOME_DISSOLUTION_OF_FIBRIN_CLOT
mice_REACTOME_DNA_DAMAGE_BYPASS	human_REACTOME_CAMK_IV_MEDIATED_PHOSPHORYLATION_OF_CREB, human_GOMF_CHITINASE_ACTIVITY
mice_REACTOME_DNA_DAMAGE_RECOGNITION_IN_GG_NER	human_MIR511_3P, human_MIR509_3P, human_SMID_BREAST_CANCER_BASAL_UP
mice_REACTOME_DNA_DAMAGE_TELOMERE_STRESS_INDUCED_SENESCENCE	human_GOBP_ALDEHYDE_CATABOLIC_PROCESS, human_chr11q24, human_HP_DIARRHEA, human_chr18q23
mice_REACTOME_DNA_DOUBLE_STRAND_BREAK_REPAIR
mice_REACTOME_DNA_DOUBLE_STRAND_BREAK_RESPONSE	human_GOBP_PROTEIN_IMPORT, human_GOMF_CIS_TRANS_ISOMERASE_ACTIVITY
mice_REACTOME_DNA_REPAIR	human_GOCC_CYCLIN_CDK_POSITIVE_TRANSCRIPTION_ELONGATION_FACTOR_COMPLEX, human_MIR4722_5P
mice_REACTOME_DNA_REPLICATION	human_HP_LIMITED_KNEE_FLEXION, human_HP_LIMB_GIRDLE_MUSCLE_ATROPHY
mice_REACTOME_DNA_REPLICATION_INITIATION	human_GOCC_LAMELLIPODIUM, human_REACTOME_REGULATION_OF_RUNX2_EXPRESSION_AND_ACTIVITY, human_WP_SOMATROPH_AXIS_GH_AND_ITS_RELATIONSHIP_TO_DIETARY_RESTRICTION_AND_AGING
mice_REACTOME_DNA_REPLICATION_PRE_INITIATION	human_KEGG_MEDICUS_REFERENCE_NUCLEAR_EXPORT_OF_MRNA
mice_REACTOME_DNA_STRAND_ELONGATION	human_chr8p21, human_chr12q22
mice_REACTOME_DOPAMINE_NEUROTRANSMITTER_RELEASE_CYCLE	human_chr7p13, human_POU6F1_01, human_MIR6894_5P
mice_REACTOME_DOPAMINE_RECEPTORS	human_KEGG_MEDICUS_REFERENCE_MAGI_PTEN_SIGNALING_PATHWAY
mice_REACTOME_DOWNREGULATION_OF_ERBB2_ERBB3_SIGNALING	human_GAVISH_3CA_METAPROGRAM_MACROPHAGES_INTERFERON
mice_REACTOME_DOWNREGULATION_OF_ERBB2_SIGNALING
mice_REACTOME_DOWNREGULATION_OF_ERBB4_SIGNALING	human_HP_ABNORMAL_ORAL_GLUCOSE_TOLERANCE, human_KEGG_MEDICUS_REFERENCE_MAGI_PTEN_SIGNALING_PATHWAY
mice_REACTOME_DOWNREGULATION_OF_SMAD2_3_SMAD4_TRANSCRIPTIONAL_ACTIVITY	human_KEGG_MEDICUS_REFERENCE_NON_CANONICAL_INFLAMMASOME_SIGNALING_PATHWAY, human_GOBP_PROTEIN_N_LINKED_GLYCOSYLATION
mice_REACTOME_DOWNREGULATION_OF_TGF_BETA_RECEPTOR_SIGNALING
mice_REACTOME_DOWNSTREAM_SIGNALING_EVENTS_OF_B_CELL_RECEPTOR_BCR	human_WP_16P11_2_DISTAL_DELETION_SYNDROME, human_MIR6893_3P, human_WP_ACE_INHIBITOR_PATHWAY, human_MIR5698, human_MIR4659B_5P
mice_REACTOME_DOWNSTREAM_SIGNALING_OF_ACTIVATED_FGFR1
mice_REACTOME_DOWNSTREAM_SIGNALING_OF_ACTIVATED_FGFR2	human_KEGG_MEDICUS_REFERENCE_NODAL_SIGNALING_PATHWAY
mice_REACTOME_DOWNSTREAM_SIGNALING_OF_ACTIVATED_FGFR3	human_KEGG_MEDICUS_REFERENCE_ADRB3_UCP1_SIGNALING_PATHWAY, human_MIR513A_3P_MIR513C_3P, human_KEGG_MEDICUS_REFERENCE_BMP9_10_SIGNALING_PATHWAY
mice_REACTOME_DOWNSTREAM_SIGNALING_OF_ACTIVATED_FGFR4	human_MIR5009_3P, human_GOMF_CALCIUM_SENSITIVE_GUANYLATE_CYCLASE_ACTIVATOR_ACTIVITY, human_MIR513A_3P_MIR513C_3P, human_HP_J_SHAPED_SELLA_TURCICA
mice_REACTOME_DOWNSTREAM_SIGNAL_TRANSDUCTION
mice_REACTOME_DOWNSTREAM_TCR_SIGNALING	human_KEGG_MEDICUS_REFERENCE_NON_CANONICAL_INFLAMMASOME_SIGNALING_PATHWAY
mice_REACTOME_DRUG_ADME	human_WANG_CLASSIC_ADIPOGENIC_TARGETS_OF_PPARG
mice_REACTOME_DRUG_MEDIATED_INHIBITION_OF_CDK4_CDK6_ACTIVITY	human_WANG_BARRETTS_ESOPHAGUS_UP, human_GOBP_POSTSYNAPTIC_SPECIALIZATION_ASSEMBLY, human_KEGG_MEDICUS_REFERENCE_NON_CANONICAL_INFLAMMASOME_SIGNALING_PATHWAY
mice_REACTOME_DUAL_INCISION_IN_GG_NER	human_GOBP_TOLL_LIKE_RECEPTOR_7_SIGNALING_PATHWAY, human_REACTOME_CHOLESTEROL_BIOSYNTHESIS, human_chr1q23, human_MIR4695_3P
mice_REACTOME_DUAL_INCISION_IN_TC_NER	human_chrYp11, human_REACTOME_REGULATION_OF_FOXO_TRANSCRIPTIONAL_ACTIVITY_BY_ACETYLATION, human_GOBP_POSITIVE_REGULATION_OF_PROTEIN_MONOUBIQUITINATION
mice_REACTOME_E3_UBIQUITIN_LIGASES_UBIQUITINATE_TARGET_PROTEINS
mice_REACTOME_ECM_PROTEOGLYCANS	human_HP_FOCAL_CORTICAL_DYSPLASIA_TYPE_II, human_GNF2_AF1Q
mice_REACTOME_EFFECTS_OF_PIP2_HYDROLYSIS
mice_REACTOME_EGFR_DOWNREGULATION	human_HP_LOSS_OF_AMBULATION
mice_REACTOME_EGFR_INTERACTS_WITH_PHOSPHOLIPASE_C_GAMMA	human_HP_DECREASED_PREALBUMIN_LEVEL, human_GOBP_POSITIVE_REGULATION_OF_EXTRINSIC_APOPTOTIC_SIGNALING_PATHWAY_VIA_DEATH_DOMAIN_RECEPTORS
mice_REACTOME_EGFR_TRANSACTIVATION_BY_GASTRIN	human_HP_ABNORMAL_PATTERN_OF_RESPIRATION, human_GOBP_REGULATION_OF_STORE_OPERATED_CALCIUM_CHANNEL_ACTIVITY, human_REACTOME_FLT3_SIGNALING
mice_REACTOME_EICOSANOIDS	human_GOBP_COLUMNAR_CUBOIDAL_EPITHELIAL_CELL_DEVELOPMENT, human_MODULE_512
mice_REACTOME_EICOSANOID_LIGAND_BINDING_RECEPTORS
mice_REACTOME_ELASTIC_FIBRE_FORMATION	human_REACTOME_REGULATION_OF_RUNX2_EXPRESSION_AND_ACTIVITY, human_HUANG_GATA2_TARGETS_UP, human_MODULE_512, human_GOMF_NEUTRAL_L_AMINO_ACID_SODIUM_SYMPORTER_ACTIVITY
mice_REACTOME_ELECTRIC_TRANSMISSION_ACROSS_GAP_JUNCTIONS	human_HP_ABNORMAL_SUBCUTANEOUS_FAT_TISSUE_DISTRIBUTION, human_TGCACGA_MIR517A_MIR517C, human_MIR621, human_GOMF_TETRAPYRROLE_BINDING
mice_REACTOME_ELEVATION_OF_CYTOSOLIC_CA2_LEVELS
mice_REACTOME_ENDOGENOUS_STEROLS	human_HP_J_SHAPED_SELLA_TURCICA, human_REACTOME_TNFR1_INDUCED_PROAPOPTOTIC_SIGNALING
mice_REACTOME_ENDOSOMAL_SORTING_COMPLEX_REQUIRED_FOR_TRANSPORT_ESCRT
mice_REACTOME_ENDOSOMAL_VACUOLAR_PATHWAY	human_GOBP_AUTOPHAGOSOME_LYSOSOME_FUSION, human_REACTOME_SIGNALING_BY_NOTCH1_T_7_9_NOTCH1_M1580_K2555_TRANSLOCATION_MUTANT
mice_REACTOME_ENERGY_DEPENDENT_REGULATION_OF_MTOR_BY_LKB1_AMPK	human_HP_CLONUS
mice_REACTOME_ENOS_ACTIVATION	human_MORF_MAGEA9
mice_REACTOME_EPHA_MEDIATED_GROWTH_CONE_COLLAPSE	human_chr6q22, human_KEGG_MEDICUS_VARIANT_MUTATION_INACTIVATED_PTCH1_TO_HEDGEHOG_SIGNALING_PATHWAY
mice_REACTOME_EPHB_MEDIATED_FORWARD_SIGNALING	human_GOBP_TELENCEPHALON_REGIONALIZATION, human_WONG_ENDOMETRIAL_CANCER_LATE, human_WP_NOD_LIKE_RECEPTOR_NLR_SIGNALING_PATHWAY, human_GOBP_SUPRAMOLECULAR_FIBER_ORGANIZATION
mice_REACTOME_EPHRIN_SIGNALING	human_REACTOME_ZINC_INFLUX_INTO_CELLS_BY_THE_SLC39_GENE_FAMILY, human_REACTOME_A_TETRASACCHARIDE_LINKER_SEQUENCE_IS_REQUIRED_FOR_GAG_SYNTHESIS, human_REACTOME_SHC_MEDIATED_CASCADE_FGFR1
mice_REACTOME_EPH_EPHRIN_MEDIATED_REPULSION_OF_CELLS
mice_REACTOME_EPH_EPHRIN_SIGNALING	human_GOBP_NEGATIVE_REGULATION_OF_PROTEIN_EXPORT_FROM_NUCLEUS, human_GOBP_PHOSPHATIDYLINOSITOL_ACYL_CHAIN_REMODELING
mice_REACTOME_EPIGENETIC_REGULATION_OF_GENE_EXPRESSION	human_MIR382_3P, human_MIR4667_3P, human_HP_CERVICAL_NEOPLASM
mice_REACTOME_ERBB2_ACTIVATES_PTK6_SIGNALING
mice_REACTOME_ERBB2_REGULATES_CELL_MOTILITY	human_BIOCARTA_CHREBP_PATHWAY, human_NAKAMURA_METASTASIS_MODEL_UP, human_REACTOME_CROSS_PRESENTATION_OF_PARTICULATE_EXOGENOUS_ANTIGENS_PHAGOSOMES
mice_REACTOME_ERKS_ARE_INACTIVATED	human_TAKAO_RESPONSE_TO_UVB_RADIATION_DN
mice_REACTOME_ERK_MAPK_TARGETS	human_HP_ACHROMATOPSIA, human_HP_ABNORMAL_SALIVARY_GLAND_MORPHOLOGY
mice_REACTOME_ERYTHROCYTES_TAKE_UP_CARBON_DIOXIDE_AND_RELEASE_OXYGEN	human_MIR5190, human_GOBP_REGULATION_OF_TOLL_LIKE_RECEPTOR_2_SIGNALING_PATHWAY, human_GOBP_REGULATION_OF_LYMPHANGIOGENESIS, human_GOBP_SPERM_EGG_RECOGNITION
mice_REACTOME_ERYTHROCYTES_TAKE_UP_OXYGEN_AND_RELEASE_CARBON_DIOXIDE	human_HP_ABNORMAL_NUMBER_OF_TEETH, human_HP_ABNORMAL_ERYTHROCYTE_SEDIMENTATION_RATE, human_WP_PYRIMIDINE_METABOLISM_AND_RELATED_DISEASES
mice_REACTOME_ERYTHROPOIETIN_ACTIVATES_PHOSPHOINOSITIDE_3_KINASE_PI3K	human_HP_ATELECTASIS
mice_REACTOME_ERYTHROPOIETIN_ACTIVATES_RAS	human_WP_MRNA_PROCESSING, human_MZF1_01
mice_REACTOME_ER_PHAGOSOME_PATHWAY	human_GOBP_INNER_DYNEIN_ARM_ASSEMBLY, human_ZNF214_TARGET_GENES, human_HP_INTESTINAL_CARCINOID
mice_REACTOME_ER_QUALITY_CONTROL_COMPARTMENT_ERQC	human_GOBP_NEGATIVE_REGULATION_OF_TRANSLATIONAL_ELONGATION, human_chr7p13, human_GOBP_NEGATIVE_REGULATION_OF_EXCITATORY_POSTSYNAPTIC_POTENTIAL, human_GOBP_CELL_PROLIFERATION_INVOLVED_IN_KIDNEY_DEVELOPMENT
mice_REACTOME_ER_TO_GOLGI_ANTEROGRADE_TRANSPORT	human_ZNF214_TARGET_GENES, human_KEGG_BASAL_TRANSCRIPTION_FACTORS
mice_REACTOME_ESR_MEDIATED_SIGNALING	human_REACTOME_SIGNAL_TRANSDUCTION_BY_L1, human_REACTOME_SIGNALING_BY_NOTCH1_T_7_9_NOTCH1_M1580_K2555_TRANSLOCATION_MUTANT
mice_REACTOME_ESTABLISHMENT_OF_SISTER_CHROMATID_COHESION	human_EMX1_TARGET_GENES, human_GSE17186_MEMORY_VS_CD21HIGH_TRANSITIONAL_BCELL_DN, human_MODULE_563, human_chr2p25
mice_REACTOME_ESTROGEN_BIOSYNTHESIS	human_REACTOME_STING_MEDIATED_INDUCTION_OF_HOST_IMMUNE_RESPONSES, human_MIR487A_3P
mice_REACTOME_ESTROGEN_DEPENDENT_GENE_EXPRESSION	human_GOBP_PULMONARY_ARTERY_MORPHOGENESIS, human_MIR3202, human_GOMF_POTASSIUM_CHANNEL_ACTIVATOR_ACTIVITY, human_GUENTHER_GROWTH_SPHERICAL_VS_ADHERENT_DN, human_REACTOME_KERATAN_SULFATE_DEGRADATION
mice_REACTOME_ESTROGEN_DEPENDENT_NUCLEAR_EVENTS_DOWNSTREAM_OF_ESR_MEMBRANE_SIGNALING	human_GOMF_CALCIUM_SENSITIVE_GUANYLATE_CYCLASE_ACTIVATOR_ACTIVITY, human_BIOCARTA_RB_PATHWAY, human_IBRAHIM_NRF1_DOWN
mice_REACTOME_ESTROGEN_STIMULATED_SIGNALING_THROUGH_PRKCZ	human_GOMF_L_LYSINE_TRANSMEMBRANE_TRANSPORTER_ACTIVITY, human_GOBP_MHC_CLASS_I_BIOSYNTHETIC_PROCESS, human_NPAT_TARGET_GENES
mice_REACTOME_ETHANOL_OXIDATION	human_GOMF_INTRAMOLECULAR_OXIDOREDUCTASE_ACTIVITY, human_HP_INGUINAL_FRECKLING, human_MODULE_562
mice_REACTOME_EUKARYOTIC_TRANSLATION_ELONGATION
mice_REACTOME_EUKARYOTIC_TRANSLATION_INITIATION	human_BIOCARTA_SODD_PATHWAY, human_MODULE_104
mice_REACTOME_EUKARYOTIC_TRANSLATION_TERMINATION	human_HP_ECTODERMAL_DYSPLASIA, human_HP_DIARRHEA, human_MIR6721_5P, human_HP_INTESTINAL_FISTULA, human_HP_ASPIRATION_PNEUMONIA
mice_REACTOME_EXTENSION_OF_TELOMERES	human_ZNF784_TARGET_GENES, human_RPA2_TARGET_GENES, human_GOBP_REGULATION_OF_LIPOPROTEIN_PARTICLE_CLEARANCE, human_GOCC_TRANSFERASE_COMPLEX
mice_REACTOME_EXTRACELLULAR_MATRIX_ORGANIZATION	human_KIM_RESPONSE_TO_TSA_AND_DECITABINE_DN, human_ROSS_AML_WITH_AML1_ETO_FUSION
mice_REACTOME_EXTRA_NUCLEAR_ESTROGEN_SIGNALING
mice_REACTOME_EXTRINSIC_PATHWAY_OF_FIBRIN_CLOT_FORMATION	human_HP_DIARRHEA, human_REACTOME_CALNEXIN_CALRETICULIN_CYCLE, human_HP_BASAL_ENCEPHALOCELE, human_HP_ABNORMAL_CIRCULATING_INTERFERON_CONCENTRATION
mice_REACTOME_FACTORS_INVOLVED_IN_MEGAKARYOCYTE_DEVELOPMENT_AND_PLATELET_PRODUCTION	human_MIR6513_5P, human_MIR4681
mice_REACTOME_FANCONI_ANEMIA_PATHWAY	human_RLF_TARGET_GENES, human_REPIN1_TARGET_GENES, human_HP_ABNORMALITY_OF_RADIAL_EPIPHYSES
mice_REACTOME_FATTY_ACIDS	human_GOBP_PROTEIN_TRANSMEMBRANE_TRANSPORT, human_ZNF784_TARGET_GENES
mice_REACTOME_FATTY_ACIDS_BOUND_TO_GPR40_FFAR1_REGULATE_INSULIN_SECRETION	human_PEDERSEN_METASTASIS_BY_ERBB2_ISOFORM_5, human_GOBP_REGULATION_OF_PROTEIN_BINDING, human_GOBP_AMINO_ACID_NEUROTRANSMITTER_REUPTAKE
mice_REACTOME_FATTY_ACID_METABOLISM	human_HP_ECTODERMAL_DYSPLASIA
mice_REACTOME_FATTY_ACYL_COA_BIOSYNTHESIS	human_GAVISH_3CA_METAPROGRAM_CD8_T_CELLS_NAIVE_3, human_GOBP_NEURON_PROJECTION_EXTENSION_INVOLVED_IN_NEURON_PROJECTION_GUIDANCE
mice_REACTOME_FCERI_MEDIATED_CA_2_MOBILIZATION	human_FOROUTAN_TGFB_EMT_DN, human_LIU_TARGETS_OF_VMYB_VS_CMYB_DN
mice_REACTOME_FCERI_MEDIATED_MAPK_ACTIVATION	human_SA_REG_CASCADE_OF_CYCLIN_EXPR, human_REACTOME_CROSS_PRESENTATION_OF_PARTICULATE_EXOGENOUS_ANTIGENS_PHAGOSOMES
mice_REACTOME_FCERI_MEDIATED_NF_KB_ACTIVATION	human_MIR6734_5P, human_NFE2L1_TARGET_GENES, human_GOBP_HINDGUT_DEVELOPMENT
mice_REACTOME_FCGAMMA_RECEPTOR_FCGR_DEPENDENT_PHAGOCYTOSIS	human_HP_DIARRHEA, human_GOBP_PROTEIN_TRANSMEMBRANE_TRANSPORT, human_HP_ANTENATAL_ONSET
mice_REACTOME_FCGR_ACTIVATION	human_MIR6513_5P
mice_REACTOME_FC_EPSILON_RECEPTOR_FCERI_SIGNALING	human_GSE24142_ADULT_VS_FETAL_DN2_THYMOCYTE_DN, human_REACTOME_FORMATION_OF_APOPTOSOME, human_FIGUEROA_AML_METHYLATION_CLUSTER_3_UP, human_MIR3686
mice_REACTOME_FGFR1B_LIGAND_BINDING_AND_ACTIVATION	human_MIR1276, human_GNF2_SPTB, human_WP_VITAMIN_A_AND_CAROTENOID_METABOLISM
mice_REACTOME_FGFR1C_LIGAND_BINDING_AND_ACTIVATION	human_VALK_AML_CLUSTER_5, human_GOMF_SECONDARY_ACTIVE_TRANSMEMBRANE_TRANSPORTER_ACTIVITY, human_GOBP_CELLULAR_RESPONSE_TO_FOLLICLE_STIMULATING_HORMONE_STIMULUS
mice_REACTOME_FGFR1_LIGAND_BINDING_AND_ACTIVATION	human_YAO_TEMPORAL_RESPONSE_TO_PROGESTERONE_CLUSTER_2, human_GFI1_01, human_GOBP_PLUS_END_DIRECTED_ORGANELLE_TRANSPORT_ALONG_MICROTUBULE
mice_REACTOME_FGFR2B_LIGAND_BINDING_AND_ACTIVATION	human_MODULE_367, human_REACTOME_MYOGENESIS, human_REACTOME_STING_MEDIATED_INDUCTION_OF_HOST_IMMUNE_RESPONSES, human_MEBARKI_HCC_PROGENITOR_WNT_DN_BLOCKED_BY_FZD8CRD
mice_REACTOME_FGFR2C_LIGAND_BINDING_AND_ACTIVATION	human_GOMF_MAP_KINASE_KINASE_ACTIVITY, human_GOCC_GOLGI_CISTERNA_MEMBRANE, human_MIR4684_3P, human_GGAANCGGAANY_UNKNOWN
mice_REACTOME_FGFR2_ALTERNATIVE_SPLICING	human_WP_17Q12_COPY_NUMBER_VARIATION_SYNDROME, human_GAVISH_3CA_MALIGNANT_METAPROGRAM_17_INTERFERON_MHC_II_1, human_MIR3161, human_DIAZ_CHRONIC_MYELOGENOUS_LEUKEMIA_UP
mice_REACTOME_FGFR2_LIGAND_BINDING_AND_ACTIVATION	human_REACTOME_TRANSCRIPTIONAL_REGULATION_BY_TP53, human_GOMF_ATP_ACTIVATED_INWARD_RECTIFIER_POTASSIUM_CHANNEL_ACTIVITY, human_KEGG_MEDICUS_PATHOGEN_HPV_E6_TO_NOTCH_SIGNALING_PATHWAY_N00380, human_CHENG_TAF7L_TARGETS
mice_REACTOME_FGFR3B_LIGAND_BINDING_AND_ACTIVATION	human_HP_ORAL_CAVITY_BLEEDING, human_MIR3664_3P, human_GOMF_1_PHOSPHATIDYLINOSITOL_4_PHOSPHATE_5_KINASE_ACTIVITY, human_GOBP_REGULATION_OF_OSTEOCLAST_DEVELOPMENT
mice_REACTOME_FGFR3_LIGAND_BINDING_AND_ACTIVATION	human_GOBP_HIPPO_SIGNALING, human_HP_CEREBRAL_HYPOMYELINATION, human_GOMF_POLYOL_TRANSMEMBRANE_TRANSPORTER_ACTIVITY
mice_REACTOME_FGFRL1_MODULATION_OF_FGFR1_SIGNALING	human_REACTOME_SENSORY_PERCEPTION_OF_TASTE, human_REACTOME_RND2_GTPASE_CYCLE, human_REACTOME_LISTERIA_MONOCYTOGENES_ENTRY_INTO_HOST_CELLS
mice_REACTOME_FLT3_SIGNALING	human_chr20q12, human_BIOCARTA_FXR_PATHWAY
mice_REACTOME_FORMATION_OF_APOPTOSOME	human_GOBP_CELLULAR_RESPONSE_TO_OXIDISED_LOW_DENSITY_LIPOPROTEIN_PARTICLE_STIMULUS, human_GOMF_INSULIN_RECEPTOR_SUBSTRATE_BINDING, human_GOBP_ICOSANOID_TRANSPORT
mice_REACTOME_FORMATION_OF_FIBRIN_CLOT_CLOTTING_CASCADE	human_VISALA_AGING_LYMPHOCYTE_UP
mice_REACTOME_FORMATION_OF_INCISION_COMPLEX_IN_GG_NER	human_WU_APOPTOSIS_BY_CDKN1A_NOT_VIA_TP53, human_MODULE_52
mice_REACTOME_FORMATION_OF_RNA_POL_II_ELONGATION_COMPLEX	human_SMID_BREAST_CANCER_RELAPSE_IN_PLEURA_UP
mice_REACTOME_FORMATION_OF_SENESCENCE_ASSOCIATED_HETEROCHROMATIN_FOCI_SAHF	human_GOBP_URINARY_TRACT_SMOOTH_MUSCLE_CONTRACTION
mice_REACTOME_FORMATION_OF_TC_NER_PRE_INCISION_COMPLEX	human_BIOCARTA_SKP2E2F_PATHWAY, human_BROWNE_HCMV_INFECTION_14HR_UP, human_KEGG_MEDICUS_VARIANT_MUTATION_CAUSED_ABERRANT_HTT_TO_RETROGRADE_AXONAL_TRANSPORT, human_GOBP_POSITIVE_REGULATION_OF_GASTRULATION
mice_REACTOME_FORMATION_OF_THE_BETA_CATENIN_TCF_TRANSACTIVATING_COMPLEX	human_GOBP_TOR_SIGNALING, human_TATA_C, human_GOBP_DEVELOPMENTAL_GROWTH, human_GAVISH_3CA_MALIGNANT_METAPROGRAM_13_EMT_2
mice_REACTOME_FORMATION_OF_THE_CORNIFIED_ENVELOPE	human_KEGG_VASCULAR_SMOOTH_MUSCLE_CONTRACTION, human_WEST_ADRENOCORTICAL_TUMOR_UP, human_JOHNSTONE_PARVB_TARGETS_2_DN, human_GOMF_CONNEXIN_BINDING
mice_REACTOME_FORMATION_OF_THE_EARLY_ELONGATION_COMPLEX	human_KEGG_MEDICUS_VARIANT_MUTATION_CAUSED_ABERRANT_SNCA_TO_26S_PROTEASOME_MEDIATED_PROTEIN_DEGRADATION, human_HP_ABNORMAL_FETAL_GASTROINTESTINAL_SYSTEM_MORPHOLOGY
mice_REACTOME_FORMATION_OF_WDR5_CONTAINING_HISTONE_MODIFYING_COMPLEXES	human_GOBP_POSITIVE_REGULATION_OF_CHONDROCYTE_PROLIFERATION, human_GOMF_N_ACETYLGLUCOSAMINE_6_O_SULFOTRANSFERASE_ACTIVITY
mice_REACTOME_FORMATION_OF_XYLULOSE_5_PHOSPHATE	human_MIR6819_5P, human_MIR640, human_MIR302B_5P, human_REACTOME_DEFECTIVE_CSF2RB_CAUSES_SMDP5, human_REACTOME_ACETYLCHOLINE_BINDING_AND_DOWNSTREAM_EVENTS
mice_REACTOME_FORMYL_PEPTIDE_RECEPTORS_BIND_FORMYL_PEPTIDES_AND_MANY_OTHER_LIGANDS	human_HP_ABNORMAL_IRIS_PIGMENTATION, human_YAGI_AML_SURVIVAL
mice_REACTOME_FOXO_MEDIATED_TRANSCRIPTION	human_GOBP_VIRION_ASSEMBLY, human_IBRAHIM_NRF2_DOWN
mice_REACTOME_FOXO_MEDIATED_TRANSCRIPTION_OF_CELL_CYCLE_GENES	human_chr9q12, human_REACTOME_MRNA_EDITING, human_GOBP_THYMOCYTE_MIGRATION, human_HP_INCREASED_THETA_FREQUENCY_ACTIVITY_IN_EEG
mice_REACTOME_FREE_FATTY_ACIDS_REGULATE_INSULIN_SECRETION	human_LINDGREN_BLADDER_CANCER_CLUSTER_2A_DN, human_REACTOME_INACTIVATION_OF_CSF3_G_CSF_SIGNALING, human_HP_ABNORMAL_PALM_MORPHOLOGY
mice_REACTOME_FRS_MEDIATED_FGFR1_SIGNALING	human_chr5q23, human_GTGGGTGK_UNKNOWN, human_HP_IMPAIRED_OXIDATIVE_BURST, human_HP_APLASIA_HYPOPLASIA_OF_FINGERS, human_WP_MITOCHONDRIAL_FATTY_ACID_OXIDATION_DISORDERS
mice_REACTOME_FRS_MEDIATED_FGFR2_SIGNALING	human_BIOCARTA_ERBB4_PATHWAY, human_GOBP_MEMBRANE_FISSION, human_CYCLIN_D1_UP.V1_UP, human_GAVISH_3CA_METAPROGRAM_CD8_T_CELLS_INTERFERON
mice_REACTOME_FRS_MEDIATED_FGFR3_SIGNALING	human_GOBP_NEGATIVE_REGULATION_OF_EXTRINSIC_APOPTOTIC_SIGNALING_PATHWAY, human_HE_LIM_SUN_FETAL_LUNG_C1_SMG_BASAL_CELL
mice_REACTOME_FRS_MEDIATED_FGFR4_SIGNALING	human_GOMF_PLATELET_DERIVED_GROWTH_FACTOR_RECEPTOR_BINDING
mice_REACTOME_FRUCTOSE_CATABOLISM	human_chr15q26
mice_REACTOME_FRUCTOSE_METABOLISM	human_GOBP_REGULATION_OF_EXOSOMAL_SECRETION
mice_REACTOME_G0_AND_EARLY_G1	human_chr12q22, human_GOBP_EPINEPHRINE_TRANSPORT, human_PALOMERO_GSI_SENSITIVITY_UP
mice_REACTOME_G1_S_DNA_DAMAGE_CHECKPOINTS	human_GOBP_CELLULAR_RESPONSE_TO_BRAIN_DERIVED_NEUROTROPHIC_FACTOR_STIMULUS, human_HP_LATE_ONSET
mice_REACTOME_G1_S_TRANSITION	human_HP_THIN_EYEBROW, human_GOBP_CARDIAC_MUSCLE_TISSUE_MORPHOGENESIS, human_GOBP_CARDIAC_SEPTUM_CELL_DIFFERENTIATION, human_GOBP_CARDIAC_CELL_DEVELOPMENT
mice_REACTOME_G2_M_CHECKPOINTS	human_HP_ERYTHEMA, human_HP_CENTRAL_NERVOUS_SYSTEM_CYST, human_REACTOME_RECRUITMENT_OF_NUMA_TO_MITOTIC_CENTROSOMES
mice_REACTOME_G2_M_DNA_DAMAGE_CHECKPOINT	human_MIR6764_3P, human_chr7p13, human_GOBP_NEGATIVE_REGULATION_OF_TRANSLATIONAL_ELONGATION
mice_REACTOME_G2_M_DNA_REPLICATION_CHECKPOINT	human_WP_UREA_CYCLE_AND_METABOLISM_OF_AMINO_GROUPS, human_GOBP_INNER_DYNEIN_ARM_ASSEMBLY
mice_REACTOME_G2_PHASE
mice_REACTOME_GAB1_SIGNALOSOME	human_GOBP_NEGATIVE_REGULATION_OF_SKELETAL_MUSCLE_CELL_PROLIFERATION, human_GOCC_DENDRITIC_FILOPODIUM, human_GROSS_HYPOXIA_VIA_HIF1A_DN
mice_REACTOME_GABA_B_RECEPTOR_ACTIVATION	human_MODULE_444, human_REACTOME_NEF_MEDIATED_CD8_DOWN_REGULATION, human_GOBP_OUTFLOW_TRACT_MORPHOGENESIS, human_GOMF_DNA_N_GLYCOSYLASE_ACTIVITY
mice_REACTOME_GABA_RECEPTOR_ACTIVATION	human_GOMF_PLATELET_DERIVED_GROWTH_FACTOR_RECEPTOR_BINDING, human_MIR587, human_GOMF_CARBON_SULFUR_LYASE_ACTIVITY
mice_REACTOME_GABA_SYNTHESIS_RELEASE_REUPTAKE_AND_DEGRADATION	human_GOMF_VOLTAGE_GATED_CALCIUM_CHANNEL_ACTIVITY, human_MIR183_3P, human_GOBP_NEGATIVE_REGULATION_OF_INTRACELLULAR_PROTEIN_TRANSPORT, human_MIR6732_3P, human_GOBP_MOLTING_CYCLE_PROCESS
mice_REACTOME_GAMMA_CARBOXYLATION_HYPUSINYLATION_HYDROXYLATION_AND_ARYLSULFATASE_ACTIVATION	human_LEE_AGING_MUSCLE_UP, human_HP_ABNORMALITY_OF_THE_LARYNX, human_KASLER_HDAC7_TARGETS_1_DN
mice_REACTOME_GAMMA_CARBOXYLATION_OF_PROTEIN_PRECURSORS	human_GOBP_NEGATIVE_REGULATION_OF_PROTEASOMAL_PROTEIN_CATABOLIC_PROCESS, human_HP_BREATHING_DYSREGULATION
mice_REACTOME_GAMMA_CARBOXYLATION_TRANSPORT_AND_AMINO_TERMINAL_CLEAVAGE_OF_PROTEINS	human_HP_ABNORMAL_LIVER_METABOLITE_CONCENTRATION, human_GOMF_ISOCITRATE_DEHYDROGENASE_NAD_P_PLUS_ACTIVITY, human_REACTOME_VIRAL_INFECTION_PATHWAYS, human_GOMF_L_LEUCINE_TRANSMEMBRANE_TRANSPORTER_ACTIVITY
mice_REACTOME_GAP_FILLING_DNA_REPAIR_SYNTHESIS_AND_LIGATION_IN_GG_NER	human_GTGGGTGK_UNKNOWN, human_HP_FULMINANT_HEPATIC_FAILURE, human_HP_ABNORMAL_ANTERIOR_EYE_SEGMENT_MORPHOLOGY, human_GOBP_POSITIVE_REGULATION_OF_T_CELL_MEDIATED_IMMUNE_RESPONSE_TO_TUMOR_CELL
mice_REACTOME_GAP_JUNCTION_ASSEMBLY	human_SMTTTTGT_UNKNOWN, human_GOBP_REGULATION_OF_CELLULAR_COMPONENT_BIOGENESIS
mice_REACTOME_GAP_JUNCTION_DEGRADATION	human_HP_INSPIRATORY_STRIDOR, human_MIR6780B_5P, human_MIR651_3P
mice_REACTOME_GAP_JUNCTION_TRAFFICKING_AND_REGULATION
mice_REACTOME_GASTRIN_CREB_SIGNALLING_PATHWAY_VIA_PKC_AND_MAPK	human_GOMF_LAMIN_BINDING, human_GOCC_TRANSCRIPTION_EXPORT_COMPLEX, human_FEV_TARGET_GENES
mice_REACTOME_GDP_FUCOSE_BIOSYNTHESIS	human_GOBP_APPENDAGE_MORPHOGENESIS, human_SMID_BREAST_CANCER_LUMINAL_A_DN
mice_REACTOME_GENERATION_OF_SECOND_MESSENGER_MOLECULES	human_E2F1_Q4, human_MODULE_226, human_MIR3714
mice_REACTOME_GENERIC_TRANSCRIPTION_PATHWAY	human_GOBP_NEGATIVE_REGULATION_OF_SKELETAL_MUSCLE_CELL_PROLIFERATION, human_GERY_CEBP_TARGETS, human_GOBP_NEGATIVE_REGULATION_OF_TYROSINE_PHOSPHORYLATION_OF_STAT_PROTEIN, human_GOMF_L_LEUCINE_TRANSMEMBRANE_TRANSPORTER_ACTIVITY
mice_REACTOME_GENE_EXPRESSION_TRANSCRIPTION	human_GOBP_DIOL_METABOLIC_PROCESS, human_GOBP_HIPPOCAMPUS_DEVELOPMENT
mice_REACTOME_GENE_SILENCING_BY_RNA	human_GOBP_INNER_DYNEIN_ARM_ASSEMBLY, human_REACTOME_TANDEM_PORE_DOMAIN_POTASSIUM_CHANNELS
mice_REACTOME_GLI3_IS_PROCESSED_TO_GLI3R_BY_THE_PROTEASOME	human_REACTOME_CD163_MEDIATING_AN_ANTI_INFLAMMATORY_RESPONSE, human_GOBP_MESENCHYMAL_EPITHELIAL_CELL_SIGNALING, human_KEGG_MEDICUS_REFERENCE_EGF_ERBB2_RAS_ERK_SIGNALING_PATHWAY
mice_REACTOME_GLOBAL_GENOME_NUCLEOTIDE_EXCISION_REPAIR_GG_NER	human_HFH4_01
mice_REACTOME_GLUCAGON_LIKE_PEPTIDE_1_GLP1_REGULATES_INSULIN_SECRETION	human_REACTOME_PYRIMIDINE_CATABOLISM, human_GNF2_PCNA, human_REACTOME_POST_TRANSLATIONAL_MODIFICATION_SYNTHESIS_OF_GPI_ANCHORED_PROTEINS, human_GOBP_REGULATION_OF_LEUKOCYTE_DEGRANULATION
mice_REACTOME_GLUCAGON_SIGNALING_IN_METABOLIC_REGULATION	human_KONDO_PROSTATE_CANCER_HCP_WITH_H3K27ME3, human_LEE_AGING_MUSCLE_UP, human_GOBP_NEGATIVE_REGULATION_OF_LIPID_CATABOLIC_PROCESS, human_REACTOME_LISTERIA_MONOCYTOGENES_ENTRY_INTO_HOST_CELLS
mice_REACTOME_GLUCAGON_TYPE_LIGAND_RECEPTORS	human_MIR1247_5P, human_HP_COGNITIVE_IMPAIRMENT, human_SMID_BREAST_CANCER_LUMINAL_A_DN
mice_REACTOME_GLUCOCORTICOID_BIOSYNTHESIS	human_GOBP_NEGATIVE_REGULATION_OF_CELL_FATE_COMMITMENT
mice_REACTOME_GLUCONEOGENESIS	human_SMN1_SMN2_TARGET_GENES, human_HP_ABNORMALITY_OF_DNA_REPAIR, human_WP_DIFFERENTIATION_OF_WHITE_AND_BROWN_ADIPOCYTE
mice_REACTOME_GLUCOSE_METABOLISM	human_NKX2_8_TARGET_GENES, human_GOBP_NEGATIVE_REGULATION_OF_SYSTEMIC_ARTERIAL_BLOOD_PRESSURE, human_HP_BARREL_SHAPED_CHEST, human_GOMF_POLYOL_TRANSMEMBRANE_TRANSPORTER_ACTIVITY
mice_REACTOME_GLUCURONIDATION	human_GOBP_SERTOLI_CELL_DIFFERENTIATION
mice_REACTOME_GLUTAMATE_AND_GLUTAMINE_METABOLISM	human_GSE14000_UNSTIM_VS_16H_LPS_DC_TRANSLATED_RNA_UP, human_MIR515_5P, human_KIM_LRRC3B_TARGETS, human_GOBP_PROTEIN_SIDE_CHAIN_DEGLUTAMYLATION, human_MODULE_24
mice_REACTOME_GLUTAMATE_NEUROTRANSMITTER_RELEASE_CYCLE	human_KEGG_MEDICUS_REFERENCE_CCR_CXCR_GNB_G_PI3K_RAC_SIGNALING_PATHWAY, human_GOBP_POSITIVE_REGULATION_OF_3_UTR_MEDIATED_MRNA_STABILIZATION
mice_REACTOME_GLUTATHIONE_CONJUGATION
mice_REACTOME_GLUTATHIONE_SYNTHESIS_AND_RECYCLING	human_BLANCO_MELO_COVID19_SARS_COV_2_INFECTION_A594_ACE2_EXPRESSING_CELLS_DN, human_MIR328_5P
mice_REACTOME_GLYCEROPHOSPHOLIPID_BIOSYNTHESIS	human_MORF_ERCC2, human_GOBP_NEGATIVE_REGULATION_OF_TISSUE_REMODELING, human_KEGG_AMYOTROPHIC_LATERAL_SCLEROSIS_ALS
mice_REACTOME_GLYCINE_DEGRADATION	human_GOBP_REGULATION_OF_AUTOPHAGY_OF_MITOCHONDRION_IN_RESPONSE_TO_MITOCHONDRIAL_DEPOLARIZATION
mice_REACTOME_GLYCOGEN_BREAKDOWN_GLYCOGENOLYSIS	human_MIR1273H_5P, human_GOBP_NEGATIVE_REGULATION_OF_RESPIRATORY_BURST, human_GOBP_NEGATIVE_REGULATION_OF_TROPHOBLAST_CELL_MIGRATION
mice_REACTOME_GLYCOGEN_METABOLISM	human_GOCC_GINS_COMPLEX, human_BIOCARTA_AT1R_PATHWAY, human_GAVISH_3CA_METAPROGRAM_FIBROBLASTS_PERICYTE_LIKE
mice_REACTOME_GLYCOGEN_SYNTHESIS	human_GOCC_CILIARY_ROOTLET, human_MARTENS_BOUND_BY_PML_RARA_FUSION, human_GOMF_VINCULIN_BINDING
mice_REACTOME_GLYCOPROTEIN_HORMONES	human_MIR30A_3P, human_MIR6793_3P
mice_REACTOME_GLYCOSAMINOGLYCAN_METABOLISM
mice_REACTOME_GLYCOSPHINGOLIPID_BIOSYNTHESIS	human_GNF2_PA2G4
mice_REACTOME_GLYCOSPHINGOLIPID_CATABOLISM	human_GOBP_TRANSITION_METAL_ION_TRANSPORT, human_GOBP_PLUS_END_DIRECTED_ORGANELLE_TRANSPORT_ALONG_MICROTUBULE, human_MIR664B_5P
mice_REACTOME_GLYCOSPHINGOLIPID_METABOLISM	human_HP_ASTERIXIS
mice_REACTOME_GLYCOSPHINGOLIPID_TRANSPORT	human_GOBP_SPERM_MOTILITY
mice_REACTOME_GLYOXYLATE_METABOLISM_AND_GLYCINE_DEGRADATION	human_GOBP_HEART_PROCESS, human_HP_ABNORMAL_FOOT_BONE_OSSIFICATION
mice_REACTOME_GOLGI_ASSOCIATED_VESICLE_BIOGENESIS	human_GOBP_RAC_PROTEIN_SIGNAL_TRANSDUCTION, human_AMIT_SERUM_RESPONSE_120_MCF10A
mice_REACTOME_GOLGI_CISTERNAE_PERICENTRIOLAR_STACK_REORGANIZATION	human_HP_SMALL_ANTERIOR_FONTANELLE
[truncated: 14,060 more rows]

## Sheet: d64_with_jaccard_hypergeom
Term1	Term2	Distance	MatrixValue	Jaccard	Hypergeom	reliableScore
FOXD3_01	PAX2_01	0.1	0.109020576	0	1	4
GOBP_PERISTALSIS	HP_NASAL_REGURGITATION	0.1	0.106233574	0	1	3
HP_NARROW_MOUTH	HP_SHORT_PALPEBRAL_FISSURE	0.1	0.105968207	0	1	4
GSE12001_MIR223_KO_VS_WT_NEUTROPHIL_DN	GSE17721_CTRL_VS_PAM3CSK4_24H_BMDC_UP	0.1	0.109021612	0	1	4
GOBP_OPSONIZATION	HOFT_CD4_POSITIVE_ALPHA_BETA_MEMORY_T_CELL_BCG_VACCINE_AGE_18_45YO_ID_7DY_TOP_100_DEG_EX_VIVO_DN	0.1	0.106888063	0	1	4
MODULE_281	GOCC_CARBOXY_TERMINAL_DOMAIN_PROTEIN_KINASE_COMPLEX	0.1	0.109492183	0	1	3
HP_CYTOCHROME_C_OXIDASE_NEGATIVE_MUSCLE_FIBERS	HP_SENSORIMOTOR_NEUROPATHY	0.1	0.107453853	0	1	3
REACTOME_CA_DEPENDENT_EVENTS	HP_NON_CONVULSIVE_STATUS_EPILEPTICUS_WITHOUT_COMA	0.1	0.107061312	0	1	4
WP_CHOLESTEROL_SYNTHESIS_DISORDERS	GOMF_INTRAMOLECULAR_OXIDOREDUCTASE_ACTIVITY	0.1	0.10679289	0	1	3
HP_ABNORMAL_IRIS_PIGMENTATION	HP_NEONATAL_RESPIRATORY_DISTRESS	0.1	0.108845912	0	1	2
WP_PATHOPHYSIOLOGICAL_ROLES_OF_DUX4_IN_FSHD1	GSE30971_CTRL_VS_LPS_STIM_MACROPHAGE_WBP7_KO_4H_UP	0.3	0.290387243	0	1	4
MIR6769B_3P	MYBL1_TARGET_GENES	0.3	0.297807664	0	1	3
chr18q23	GSE21927_EL4_VS_MCA203_TUMOR_MONOCYTES_UP	0.3	0.309821695	0	1	1
HOXB6_TARGET_GENES	GOMF_CHOLESTEROL_BINDING	0.3	0.290185273	0	1	3
GLI4_TARGET_GENES	NFE2_01	0.3	0.301283002	0	1	4
TERF1_TARGET_GENES	GOBP_NEUTROPHIL_HOMEOSTASIS	0.3	0.304060638	0	1	4
NABA_ECM_REGULATORS	METHYLCYTOSINE_DIOXYGENASE_TET_UNIPROT_A0A023HHK9_UNREVIEWED_TARGET_GENES	0.3	0.294701844	0	1	4
CIC_TARGET_GENES	GSE21927_SPLENIC_C26GM_TUMOROUS_VS_4T1_TUMOR_MONOCYTES_DN	0.3	0.304020017	0	1	4
GOBP_SEXUAL_REPRODUCTION	HP_ATRIAL_ARRHYTHMIA	0.3	0.296889812	0	1	2
chr4q34	GOBP_PROTEIN_MONOUBIQUITINATION	0.3	0.305882066	0	1	2
MEF2C_TARGET_GENES	GSE19401_NAIVE_VS_IMMUNIZED_MOUSE_PLN_FOLLICULAR_DC_UP	0.5	0.505803168	0	1	4
ZNF768_TARGET_GENES	GOBP_CYCLOOXYGENASE_PATHWAY	0.5	0.502246022	0	1	3
chr3q26	REACTOME_NUCLEAR_EVENTS_MEDIATED_BY_NFE2L2	0.5	0.493337393	0	1	3
chr18q21	HP_ABNORMAL_LOWER_LIMB_BONE_MORPHOLOGY	0.5	0.504701376	0	1	2
SMN1_SMN2_TARGET_GENES	GOBP_MACROMOLECULE_DEPALMITOYLATION	0.5	0.499127716	0	1	3
KEGG_MEDICUS_PATHOGEN_ESCHERICHIA_EAE_TIR_TO_ACTIN_SIGNALING_PATHWAY	FOXN3_TARGET_GENES	0.5	0.502353668	0	1	2
chr17q21	HP_LARGE_FOREHEAD	0.5	0.509788811	0	1	3
LHX9_TARGET_GENES	HP_OPPORTUNISTIC_INFECTION	0.5	0.507597387	0	1	3
chr20q13	GOMF_KAINATE_SELECTIVE_GLUTAMATE_RECEPTOR_ACTIVITY	0.5	0.502138257	0	1	3
SCHLOSSER_MYC_TARGETS_AND_SERUM_RESPONSE_UP	GOBP_RNA_PROCESSING	0.5	0.490971357	0	1	4
chrYq11	HP_EEG_WITH_FOCAL_SHARP_SLOW_WAVES	0.7	0.697820485	0	1	2
chr19q13	GSE19401_UNSTIM_VS_RETINOIC_ACID_AND_PAM2CSK4_STIM_FOLLICULAR_DC_DN	0.7	0.691304266	0	1	3
chr19q13	GOBP_POSITIVE_REGULATION_OF_CYTOPLASMIC_MRNA_PROCESSING_BODY_ASSEMBLY	0.7	0.691753209	0	1	3
chr11q25	chrYq11	0.7	0.702773511	0	1	1
chr19q13	CAR_TNFRSF25	0.7	0.690548718	0	1	3
chr14q32	SFMBT1_TARGET_GENES	0.7	0.703119397	0	1	2
chrYq11	MIR497_3P	0.7	0.695267856	0	1	2
chr19q13	GOBP_RUFFLE_ASSEMBLY	0.7	0.702220559	0	1	3
chrYq11	GSE27092_WT_VS_HDAC7_PHOSPHO_DEFICIENT_CD8_TCELL_DN	0.7	0.694846451	0	1	3
chrYq11	REACTOME_FCGR_ACTIVATION	0.7	0.692673385	0	1	3
chrYq11	MAFG_TARGET_GENES	1	1	0	1	3
