# Supplementary material for: Uncovering latent biological function associations through gene set embeddings
Source: BMC Bioinformatics. 2025 Mar 24;26:90. doi: 10.1186/s12859-025-06100-9 (PMC11934463; doi:10.1186/s12859-025-06100-9)
Supplement: Supplementary file 2 — Additional file 2. [file 12859_2025_6100_MOESM2_ESM.xlsx]

## Sheet: top_100_term_pairs
Term1	Term2	Method	RS	Avg
MIR124_3P	MIR506_3P	GraphFactorization	2	3.81
MIR7_1_3P	MIR7_2_3P	GraphFactorization	5
MIR548AC	MIR548H_3P_MIR548Z	GraphFactorization	4
MIR181A_5P_MIR181B_5P	MIR181C_5P	GraphFactorization	4
LET_7A_3P	LET_7B_3P	GraphFactorization	5
MIR19A_3P	MIR19B_3P	GraphFactorization	5
MIR30A_5P	MIR30E_5P	GraphFactorization	4
LET_7A_3P	LET_7F_1_3P	GraphFactorization	4
MIR30A_5P	MIR30D_5P	GraphFactorization	4
MIR106B_5P	MIR20A_5P	GraphFactorization	2
LET_7A_3P	MIR98_3P	GraphFactorization	2
MIR30B_5P_MIR30C_5P	MIR30D_5P	GraphFactorization	4
MIR30D_5P	MIR30E_5P	GraphFactorization	4
MIR27A_3P_MIR27B_3P	MIR9985	GraphFactorization	1
MIR181A_5P_MIR181B_5P	MIR181D_5P	GraphFactorization	4
MIR16_5P	MIR195_5P	GraphFactorization	3
MIR30A_5P	MIR30B_5P_MIR30C_5P	GraphFactorization	4
LET_7B_3P	MIR98_3P	GraphFactorization	2
MIR15B_5P	MIR195_5P	GraphFactorization	4
LET_7B_3P	LET_7F_1_3P	GraphFactorization	5
LET_7F_1_3P	MIR98_3P	GraphFactorization	2
MIR30B_5P_MIR30C_5P	MIR30E_5P	GraphFactorization	4
MIR371B_5P	MIR373_5P	GraphFactorization	4
MIR181C_5P	MIR181D_5P	GraphFactorization	5
MIR548BB_3P	MIR548D_3P	GraphFactorization	4
MIR520D_5P	MIR524_5P	GraphFactorization	4
MIR23A_3P_MIR23B_3P	MIR23C	GraphFactorization	4
MIR106A_5P	MIR17_5P	GraphFactorization	4
MIR373_5P	MIR616_5P	GraphFactorization	3
MIR15B_5P	MIR16_5P	GraphFactorization	5
MODULE_378	MODULE_459	GraphFactorization	2
MIR548AE_3P_MIR548AQ_3P	MIR548J_3P	GraphFactorization	4
MIR15A_5P	MIR15B_5P	GraphFactorization	5
MIR548A_3P	MIR548F_3P	GraphFactorization	4
MIR15A_5P	MIR195_5P	GraphFactorization	3
MIR17_5P	MIR20B_5P	GraphFactorization	4
MIR371B_5P	MIR616_5P	GraphFactorization	3
MIR579_3P	MIR664B_3P	GraphFactorization	2
MIR519D_3P	MIR93_5P	GraphFactorization	3
MIR548E_3P	MIR548F_3P	GraphFactorization	4
MIR15A_5P	MIR16_5P	GraphFactorization	5
MIR17_5P	MIR519D_3P	GraphFactorization	3
MIR20B_5P	MIR519D_3P	GraphFactorization	3
MIR548AR_5P	MIR548O_5P_MIR548W	GraphFactorization	4
MIR548AE_3P_MIR548AQ_3P	MIR548AH_3P_MIR548AM_3P	GraphFactorization	4
MODULE_55	MODULE_88	GraphFactorization	2
MIR548AH_3P_MIR548AM_3P	MIR548J_3P	GraphFactorization	4
MIR548AD_5P_MIR548AE_5P_MIR548AY_5P_MIR548B_5P_MIR548D_5P	MIR548AK_MIR548AM_5P_MIR548C_5P_MIR548H_5P_MIR548O_5P_MIR548AU_5P	GraphFactorization	4
MIR548AK_MIR548AM_5P_MIR548C_5P_MIR548H_5P_MIR548O_5P_MIR548AU_5P	MIR548A_5P	GraphFactorization	4
MIR17_5P	MIR93_5P	GraphFactorization	4
MIR106A_5P	MIR20B_5P	GraphFactorization	4
MIR548BC	MIR548E_3P	GraphFactorization	4
MIR548BC	MIR548F_3P	GraphFactorization	4
MIR548A_3P	MIR548E_3P	GraphFactorization	3
MIR106A_5P	MIR519D_3P	GraphFactorization	4
MIR548AB	MIR548I	GraphFactorization	4
GOBP_GENERATION_OF_NEURONS	GOBP_NEUROGENESIS	GraphFactorization	5
MIR548D_3P	MIR548H_3P_MIR548Z	GraphFactorization	4
MIR106A_5P	MIR93_5P	GraphFactorization	4
MIR20B_5P	MIR93_5P	GraphFactorization	4
MIR548AK_MIR548AM_5P_MIR548C_5P_MIR548H_5P_MIR548O_5P_MIR548AU_5P	MIR548Y	GraphFactorization	4
MIR548AC	MIR548D_3P	GraphFactorization	4
MIR548AK_MIR548AM_5P_MIR548C_5P_MIR548H_5P_MIR548O_5P_MIR548AU_5P	MIR548I	GraphFactorization	4
HP_ABNORMALITY_OF_REPRODUCTIVE_SYSTEM_PHYSIOLOGY	HP_ABNORMALITY_OF_THE_GENITAL_SYSTEM	GraphFactorization	5
MIR548AD_5P_MIR548AE_5P_MIR548AY_5P_MIR548B_5P_MIR548D_5P	MIR548Y	GraphFactorization	4
MIR548BB_3P	MIR548H_3P_MIR548Z	GraphFactorization	4
MIR20B_5P	MIR526B_3P	GraphFactorization	3
MIR548A_5P	MIR548I	GraphFactorization	4
MIR548AC	MIR548BB_3P	GraphFactorization	4
MIR548AQ_5P	MIR548AR_5P	GraphFactorization	4
MIR526B_3P	MIR93_5P	GraphFactorization	3
MIR548AB	MIR548AK_MIR548AM_5P_MIR548C_5P_MIR548H_5P_MIR548O_5P_MIR548AU_5P	GraphFactorization	4
MIR519D_3P	MIR526B_3P	GraphFactorization	4
MIR26A_5P	MIR26B_5P	GraphFactorization	3
MIR548A_3P	MIR548BC	GraphFactorization	5
MIR424_5P	MIR497_5P	GraphFactorization	4
MIR548AD_5P_MIR548AE_5P_MIR548AY_5P_MIR548B_5P_MIR548D_5P	MIR548I	GraphFactorization	4
MIR497_5P	MIR6838_5P	GraphFactorization	4
MIR548AQ_5P	MIR548O_5P_MIR548W	GraphFactorization	2
MIR548O_5P_MIR548W	MIR548Y	GraphFactorization	4
MIR17_5P	MIR526B_3P	GraphFactorization	4
MIR92A_3P	MIR92B_3P	GraphFactorization	3
MIR548AB	MIR548AD_5P_MIR548AE_5P_MIR548AY_5P_MIR548B_5P_MIR548D_5P	GraphFactorization	5
MIR548AD_5P_MIR548AE_5P_MIR548AY_5P_MIR548B_5P_MIR548D_5P	MIR548A_5P	GraphFactorization	4
MIR548A_5P	MIR548Y	GraphFactorization	4
MIR548AJ_5P_MIR548G_5P_MIR548X_5P	MIR548F_5P	GraphFactorization	4
MIR548AS_5P	MIR548I	GraphFactorization	4
MIR548AR_5P	MIR548Y	GraphFactorization	4
KEGG_OLFACTORY_TRANSDUCTION	REACTOME_OLFACTORY_SIGNALING_PATHWAY	GraphFactorization	5
MIR106A_5P	MIR526B_3P	GraphFactorization	3
MIR548AD_5P_MIR548AE_5P_MIR548AY_5P_MIR548B_5P_MIR548D_5P	MIR548O_5P_MIR548W	GraphFactorization	4
MIR200B_3P	MIR200C_3P	GraphFactorization	5
MIR548I	MIR548Y	GraphFactorization	4
MIR424_5P	MIR6838_5P	GraphFactorization	2
MIR548AP_5P_MIR548J_5P	MIR548AS_5P	GraphFactorization	4
MIR548AB	MIR548A_5P	GraphFactorization	4
MIR548AQ_5P	MIR548Y	GraphFactorization	4
GOCC_NUCLEAR_OUTER_MEMBRANE_ENDOPLASMIC_RETICULUM_MEMBRANE_NETWORK	GOCC_ORGANELLE_SUBCOMPARTMENT	GraphFactorization	5
GOCC_SECRETORY_GRANULE	GOCC_SECRETORY_VESICLE	GraphFactorization	5
GOBP_AMIDE_BIOSYNTHETIC_PROCESS	GOBP_PEPTIDE_BIOSYNTHETIC_PROCESS	GraphFactorization	5
KEGG_MEDICUS_PATHOGEN_HBV_HBX_TO_RAS_ERK_SIGNALING_PATHWAY	KEGG_MEDICUS_VARIANT_DUPLICATION_OR_MUTATION_ACTIVATED_FLT3_TO_RAS_ERK_SIGNALING_PATHWAY	FastMap	4	3.04545
KEGG_MEDICUS_PATHOGEN_HBV_HBX_TO_RAS_ERK_SIGNALING_PATHWAY	KEGG_MEDICUS_VARIANT_BCR_ABL_FUSION_KINASE_TO_RAS_ERK_SIGNALING_PATHWAY	FastMap	5
KEGG_MEDICUS_PATHOGEN_HBV_HBX_TO_RAS_ERK_SIGNALING_PATHWAY	KEGG_MEDICUS_VARIANT_AMPLIFIED_EGFR_TO_RAS_ERK_SIGNALING_PATHWAY	FastMap	3
KEGG_MEDICUS_PATHOGEN_HBV_HBX_TO_RAS_ERK_SIGNALING_PATHWAY	KEGG_MEDICUS_REFERENCE_TGFA_EGFR_RAS_ERK_SIGNALING_PATHWAY	FastMap	4
KEGG_MEDICUS_PATHOGEN_HBV_HBX_TO_RAS_ERK_SIGNALING_PATHWAY	KEGG_MEDICUS_REFERENCE_KITLG_KIT_RAS_ERK_SIGNALING_PATHWAY	FastMap	3
KEGG_MEDICUS_PATHOGEN_HBV_HBX_TO_RAS_ERK_SIGNALING_PATHWAY	KEGG_MEDICUS_REFERENCE_FLT3LG_FLT3_RAS_ERK_SIGNALING_PATHWAY	FastMap	3
KEGG_MEDICUS_PATHOGEN_HBV_HBX_TO_RAS_ERK_SIGNALING_PATHWAY	KEGG_MEDICUS_REFERENCE_EREG_EGFR_RAS_ERK_SIGNALING_PATHWAY	FastMap	3
KEGG_MEDICUS_PATHOGEN_HBV_HBX_TO_RAS_ERK_SIGNALING_PATHWAY	KEGG_MEDICUS_REFERENCE_CA2_PYK2_RAS_ERK_SIGNALING_PATHWAY	FastMap	3
KEGG_MEDICUS_PATHOGEN_HBV_HBX_TO_RAS_ERK_SIGNALING_PATHWAY	KEGG_MEDICUS_REFERENCE_AREG_EGFR_RAS_ERK_SIGNALING_PATHWAY	FastMap	3
KEGG_MEDICUS_PATHOGEN_HBV_HBX_TO_RAS_ERK_SIGNALING_PATHWAY	KEGG_MEDICUS_PATHOGEN_HPV_E5_TO_EGFR_RAS_ERK_SIGNALING_PATHWAY	FastMap	5
KEGG_MEDICUS_PATHOGEN_ESCHERICHIA_ESPT_TO_RAC_SIGNALING_PATHWAY	KEGG_MEDICUS_PATHOGEN_ESCHERICHIA_MAP_TO_CDC42_SIGNALING_PATHWAY	FastMap	3
KEGG_MEDICUS_PATHOGEN_ESCHERICHIA_ESPG_TO_MICROTUBULE_RHOA_SIGNALING_PATHWAY	KEGG_MEDICUS_VARIANT_MUTATION_CAUSED_ABERRANT_DCTN1_TO_RETROGRADE_AXONAL_TRANSPORT	FastMap	2
KEGG_MEDICUS_PATHOGEN_ESCHERICHIA_EAE_TIR_TCCP_TO_ACTIN_SIGNALING_PATHWAY	KEGG_MEDICUS_PATHOGEN_ESCHERICHIA_MAP_TO_CDC42_SIGNALING_PATHWAY	FastMap	3
KEGG_MEDICUS_PATHOGEN_ESCHERICHIA_EAE_TIR_TCCP_TO_ACTIN_SIGNALING_PATHWAY	KEGG_MEDICUS_PATHOGEN_ESCHERICHIA_ESPT_TO_RAC_SIGNALING_PATHWAY	FastMap	3
KEGG_MEDICUS_PATHOGEN_EBV_LMP1_TO_NFKB_SIGNALING_PATHWAY	KEGG_MEDICUS_PATHOGEN_HIV_NEF_TO_TNF_NFKB_SIGNALING_PATHWAY	FastMap	4
KEGG_MEDICUS_PATHOGEN_EBV_EBNA3C_TO_P53_MEDIATED_TRANSCRIPTION	KEGG_MEDICUS_VARIANT_MUTATION_INACTIVATED_TP53_TO_TRANSCRIPTION	FastMap	3
KEGG_MEDICUS_PATHOGEN_EBV_EBNA3C_TO_P27_CELL_CYCLE_G1_S_N00264	KEGG_MEDICUS_REFERENCE_P27_CELL_CYCLE_G1_S	FastMap	4
KEGG_MEDICUS_PATHOGEN_EBV_EBNA3C_TO_CELL_CYCLE_G1_S	KEGG_MEDICUS_VARIANT_AMPLIFIED_CDK4_TO_CELL_CYCLE_G1_S	FastMap	4
KEGG_MEDICUS_PATHOGEN_EBV_EBNA3C_TO_CELL_CYCLE_G1_S	KEGG_MEDICUS_REFERENCE_P16_CELL_CYCLE_G1_S	FastMap	4
KEGG_MEDICUS_PATHOGEN_EBV_EBNA1_TO_P53_MEDIATED_TRANSCRIPTION	KEGG_MEDICUS_VARIANT_MUTATION_INACTIVATED_TP53_TO_TRANSCRIPTION	FastMap	3
KEGG_MEDICUS_PATHOGEN_EBV_EBNA1_TO_P53_MEDIATED_TRANSCRIPTION	KEGG_MEDICUS_PATHOGEN_EBV_EBNA3C_TO_P53_MEDIATED_TRANSCRIPTION	FastMap	5
KEGG_MEDICUS_PATHOGEN_EBV_BARF1_TO_INTRINSIC_APOPTOTIC_PATHWAY	KEGG_MEDICUS_VARIANT_MUTATION_CAUSED_ABERRANT_SOD1_TO_INTRINSIC_APOPTOTIC_PATHWAY	FastMap	3
KEGG_MEDICUS_ENV_FACTOR_NICOTINE_NNK_TO_CAMP_SIGNALING_PATHWAY	KEGG_MEDICUS_REFERENCE_PTH_PTH1R_PKA_SIGNALING_PATHWAY	FastMap	3
KEGG_MEDICUS_ENV_FACTOR_NICOTINE_NNK_TO_CAMP_SIGNALING_PATHWAY	KEGG_MEDICUS_REFERENCE_FSHR_GNAS_PKA_SIGNALING_PATHWAY	FastMap	5
KEGG_MEDICUS_ENV_FACTOR_NICOTINE_NNK_TO_CAMP_SIGNALING_PATHWAY	KEGG_MEDICUS_REFERENCE_EP_NE_ADRB_CAMP_SIGNALING_PATHWAY	FastMap	4
BIOCARTA_NUCLEARRS_PATHWAY	WP_NUCLEAR_RECEPTORS_IN_LIPID_METABOLISM_AND_TOXICITY	FastMap	4
BIOCARTA_NKT_PATHWAY	WP_SELECTIVE_EXPRESSION_OF_CHEMOKINE_RECEPTORS_DURING_T_CELL_POLARIZATION	FastMap	3
BIOCARTA_LYMPHOCYTE_PATHWAY	BIOCARTA_MONOCYTE_PATHWAY	FastMap	4
BIOCARTA_LAIR_PATHWAY	WP_CELLS_AND_MOLECULES_INVOLVED_IN_LOCAL_ACUTE_INFLAMMATORY_RESPONSE	FastMap	4
BIOCARTA_INFLAM_PATHWAY	WP_CYTOKINES_AND_INFLAMMATORY_RESPONSE	FastMap	4
BIOCARTA_IL1R_PATHWAY	WP_SIGNAL_TRANSDUCTION_THROUGH_IL1R	FastMap	3
BIOCARTA_IL10_PATHWAY	WP_IL_10_ANTI_INFLAMMATORY_SIGNALING_PATHWAY	FastMap	5
BIOCARTA_IGF1_PATHWAY	BIOCARTA_INSULIN_PATHWAY	FastMap	3
BIOCARTA_GRANULOCYTES_PATHWAY	WP_CELLS_AND_MOLECULES_INVOLVED_IN_LOCAL_ACUTE_INFLAMMATORY_RESPONSE	FastMap	3
BIOCARTA_GRANULOCYTES_PATHWAY	BIOCARTA_LAIR_PATHWAY	FastMap	3
BIOCARTA_CREM_PATHWAY	GOMF_CADMIUM_ION_BINDING	FastMap	5
ZHU_CMV_24_HR_DN	ZHU_CMV_ALL_DN	FastMap	4
WONG_ADULT_TISSUE_STEM_MODULE	GOBP_POSITIVE_REGULATION_OF_TRANSCRIPTION_BY_RNA_POLYMERASE_II	FastMap	4
WONG_ADULT_TISSUE_STEM_MODULE	ZNF597_TARGET_GENES	FastMap	3
WILSON_PROTEASES_AT_TUMOR_BONE_INTERFACE_DN	HP_PARTIAL_ABSENCE_OF_SPECIFIC_ANTIBODY_RESPONSE_TO_UNCONJUGATED_PNEUMOCOCCUS_VACCINE	FastMap	5
WEBER_METHYLATED_LCP_IN_FIBROBLAST_UP	WEBER_METHYLATED_LCP_IN_SPERM_UP	FastMap	3
WAESCH_ANAPHASE_PROMOTING_COMPLEX	KEGG_MEDICUS_PATHOGEN_HTLV_1_TAX_TO_SPINDLE_ASSEMBLY_CHECKPOINT_SIGNALING	FastMap	2
VISALA_AGING_LYMPHOCYTE_UP	GOCC_TETRASPANIN_ENRICHED_MICRODOMAIN	FastMap	3
VISALA_AGING_LYMPHOCYTE_UP	GOBP_NEGATIVE_REGULATION_OF_B_CELL_RECEPTOR_SIGNALING_PATHWAY	FastMap	2
SPIRA_SMOKERS_LUNG_CANCER_DN	GOBP_REGULATION_OF_GLUTAMINE_FAMILY_AMINO_ACID_METABOLIC_PROCESS	FastMap	2
SPIRA_SMOKERS_LUNG_CANCER_DN	GOBP_NEGATIVE_REGULATION_OF_HUMORAL_IMMUNE_RESPONSE_MEDIATED_BY_CIRCULATING_IMMUNOGLOBULIN	FastMap	1
SMID_BREAST_CANCER_RELAPSE_IN_LIVER_DN	GOMF_CUPROUS_ION_BINDING	FastMap	1
SILIGAN_TARGETS_OF_EWS_FLI1_FUSION_DN	GOCC_PROTON_TRANSPORTING_TWO_SECTOR_ATPASE_COMPLEX_CATALYTIC_DOMAIN	FastMap	2
SCHAEFFER_PROSTATE_DEVELOPMENT_48HR_UP	HP_HEPATOMEGALY	FastMap	2
SCHAEFFER_PROSTATE_DEVELOPMENT_48HR_UP	HP_ABNORMAL_LIVER_MORPHOLOGY	FastMap	3
SCHAEFFER_PROSTATE_DEVELOPMENT_48HR_UP	HP_ABNORMAL_ABDOMEN_MORPHOLOGY	FastMap	1
SALVADOR_MARTIN_PEDIATRIC_TBD_ANTI_TNF_THERAPY_NONRESPONDER_POST_TREATMENT_DN	GOCC_IGG_IMMUNOGLOBULIN_COMPLEX	FastMap	5
PARK_OSTEOBLAST_DIFFERENTIATION_BY_PHENYLAMIL_DN	GOBP_MEIOTIC_CELL_CYCLE_PROCESS_INVOLVED_IN_OOCYTE_MATURATION	FastMap	3
OKAWA_NEUROBLASTOMA_1P36_31_DELETION	WHITE_NEUROBLASTOMA_WITH_1P36.3_DELETION	FastMap	2
NIKOLSKY_BREAST_CANCER_10Q22_AMPLICON	MIR1180_3P	FastMap	3
NIKOLSKY_BREAST_CANCER_10Q22_AMPLICON	WP_LDLRAD4_AND_WHAT_WE_KNOW_ABOUT_IT	FastMap	2
NAKAMURA_LUNG_CANCER_DIFFERENTIATION_MARKERS	HP_ABSENT_CIRCULATING_B_CELLS	FastMap	1
NAKAMURA_LUNG_CANCER_DIFFERENTIATION_MARKERS	GOBP_POSITIVE_REGULATION_OF_HIGH_DENSITY_LIPOPROTEIN_PARTICLE_CLEARANCE	FastMap	2
NABA_COLLAGENS	REACTOME_COLLAGEN_CHAIN_TRIMERIZATION	FastMap	5
MOOTHA_ROS	GOBP_4FE_4S_CLUSTER_ASSEMBLY	FastMap	2
MEISSNER_BRAIN_HCP_WITH_H3K4ME3_AND_H3K27ME3	GOBP_ENZYME_LINKED_RECEPTOR_PROTEIN_SIGNALING_PATHWAY	FastMap	3
MCBRYAN_PUBERTAL_BREAST_4_5WK_UP	GOBP_VASCULATURE_DEVELOPMENT	FastMap	4
MCBRYAN_PUBERTAL_BREAST_4_5WK_UP	REACTOME_SIGNALING_BY_RECEPTOR_TYROSINE_KINASES	FastMap	4
MATZUK_CUMULUS_EXPANSION	GOBP_FUSED_ANTRUM_STAGE	FastMap	4
LU_TUMOR_ENDOTHELIAL_MARKERS_UP	LU_TUMOR_VASCULATURE_UP	FastMap	5
LEE_SP4_THYMOCYTE	GOBP_CYTOPLASMIC_SEQUESTERING_OF_PROTEIN	FastMap	3
IM_SREBF1A_TARGETS	GOBP_POSITIVE_REGULATION_OF_TRANSCRIPTION_FROM_RNA_POLYMERASE_II_PROMOTER_IN_RESPONSE_TO_HYPOXIA	FastMap	2
GOBERT_OLIGODENDROCYTE_DIFFERENTIATION_DN	GOBP_CELLULAR_RESPONSE_TO_OXYGEN_CONTAINING_COMPOUND	FastMap	2
GILMORE_CORE_NFKB_PATHWAY	REACTOME_IKBA_VARIANT_LEADS_TO_EDA_ID	FastMap	4
GILMORE_CORE_NFKB_PATHWAY	KEGG_MEDICUS_PATHOGEN_KSHV_VFLIP_TO_TNF_NFKB_SIGNALING_PATHWAY	FastMap	5
GARGALOVIC_RESPONSE_TO_OXIDIZED_PHOSPHOLIPIDS_MAGENTA_DN	GOBP_FATTY_ACID_BETA_OXIDATION_USING_ACYL_COA_OXIDASE	FastMap	2
GARGALOVIC_RESPONSE_TO_OXIDIZED_PHOSPHOLIPIDS_LIGHTYELLOW_UP	GOBP_OLIGOPEPTIDE_IMPORT_ACROSS_PLASMA_MEMBRANE	FastMap	1
FOROUTAN_PRODRANK_TGFB_EMT_UP	FOROUTAN_TGFB_EMT_UP	FastMap	5
DING_LUNG_CANCER_MUTATED_RECURRENTLY	GOBP_POSITIVE_REGULATION_OF_UTERINE_SMOOTH_MUSCLE_CONTRACTION	FastMap	1
DING_LUNG_CANCER_MUTATED_RECURRENTLY	GOBP_POSITIVE_REGULATION_OF_DOPAMINE_RECEPTOR_SIGNALING_PATHWAY	FastMap	2
DING_LUNG_CANCER_MUTATED_RECURRENTLY	GOBP_NEGATIVE_REGULATION_OF_SPHINGOLIPID_BIOSYNTHETIC_PROCESS	FastMap	2
DING_LUNG_CANCER_MUTATED_RECURRENTLY	GOBP_NEGATIVE_REGULATION_OF_CERAMIDE_BIOSYNTHETIC_PROCESS	FastMap	2
CHENG_TAF7L_TARGETS	GOBP_RIBOSOMAL_SMALL_SUBUNIT_EXPORT_FROM_NUCLEUS	FastMap	2
CARRILLOREIXACH_HEPATOBLASTOMA_VS_NORMAL_UP	GOBP_CELLULAR_RESPONSE_TO_OXYGEN_CONTAINING_COMPOUND	FastMap	3
CARRILLOREIXACH_HEPATOBLASTOMA_VS_NORMAL_UP	GOBERT_OLIGODENDROCYTE_DIFFERENTIATION_DN	FastMap	3
BERGER_MBD2_TARGETS	GOMF_ALCOHOL_DEHYDROGENASE_ACTIVITY_ZINC_DEPENDENT	FastMap	1
BERGER_MBD2_TARGETS	GOBP_ETHANOL_OXIDATION	FastMap	3
BENPORATH_PRC2_TARGETS	HP_ABNORMAL_PENIS_MORPHOLOGY	FastMap	3
BENPORATH_ES_WITH_H3K27ME3	BENPORATH_SUZ12_TARGETS	FastMap	1
BENPORATH_EED_TARGETS	HP_ABNORMAL_PENIS_MORPHOLOGY	FastMap	5
BENPORATH_EED_TARGETS	BENPORATH_PRC2_TARGETS	FastMap	1
ALONSO_METASTASIS_EMT_DN	GOBP_REGULATION_OF_ENAMEL_MINERALIZATION	FastMap	1
ALONSO_METASTASIS_EMT_DN	GOBP_POSITIVE_REGULATION_OF_ENAMEL_MINERALIZATION	FastMap	1
GOMF_RNA_DIRECTED_DNA_POLYMERASE_ACTIVITY	GOMF_TELOMERASE_ACTIVITY	LINE	4	4.68293
GOCC_SEROTONIN_ACTIVATED_CATION_SELECTIVE_CHANNEL_COMPLEX	GOMF_SEROTONIN_GATED_MONOATOMIC_CATION_SELECTIVE_CHANNEL_ACTIVITY	LINE	5
GOCC_RIBOSE_PHOSPHATE_DIPHOSPHOKINASE_COMPLEX	GOMF_RIBOSE_PHOSPHATE_DIPHOSPHOKINASE_ACTIVITY	LINE	5
GOCC_KAINATE_SELECTIVE_GLUTAMATE_RECEPTOR_COMPLEX	GOMF_KAINATE_SELECTIVE_GLUTAMATE_RECEPTOR_ACTIVITY	LINE	5
GOBP_SUCCINATE_TRANSMEMBRANE_TRANSPORT	GOMF_SUCCINATE_TRANSMEMBRANE_TRANSPORTER_ACTIVITY	LINE	5
GOBP_SOMATOSTATIN_RECEPTOR_SIGNALING_PATHWAY	GOMF_SOMATOSTATIN_RECEPTOR_ACTIVITY	LINE	5
GOBP_RIBOFLAVIN_TRANSPORT	GOMF_RIBOFLAVIN_TRANSMEMBRANE_TRANSPORTER_ACTIVITY	LINE	5
GOBP_REGULATION_OF_POLYAMINE_TRANSMEMBRANE_TRANSPORT	GOMF_ORNITHINE_DECARBOXYLASE_REGULATOR_ACTIVITY	LINE	3
GOBP_PEPTIDYL_PROLINE_HYDROXYLATION_TO_4_HYDROXY_L_PROLINE	GOMF_PEPTIDYL_PROLINE_4_DIOXYGENASE_ACTIVITY	LINE	5
GOBP_PEPTIDYL_LYSINE_OXIDATION	GOMF_PROTEIN_LYSINE_6_OXIDASE_ACTIVITY	LINE	5
GOBP_NAD_TRANSMEMBRANE_TRANSPORT	GOMF_NAD_TRANSMEMBRANE_TRANSPORTER_ACTIVITY	LINE	5
GOBP_MULTI_PASS_TRANSMEMBRANE_PROTEIN_INSERTION_INTO_ER_MEMBRANE	GOCC_MULTI_PASS_TRANSLOCON_COMPLEX	LINE	5
GOBP_MACROMOLECULE_DEPALMITOYLATION	GOMF_PALMITOYL_HYDROLASE_ACTIVITY	LINE	5
GOBP_L_SERINE_TRANSPORT	GOMF_L_SERINE_TRANSMEMBRANE_TRANSPORTER_ACTIVITY	LINE	5
GOBP_LIPID_PHOSPHORYLATION	GOMF_ATP_DEPENDENT_DIACYLGLYCEROL_KINASE_ACTIVITY	LINE	5
GOBP_FRUCTOSE_2_6_BISPHOSPHATE_METABOLIC_PROCESS	GOMF_FRUCTOSE_2_6_BISPHOSPHATE_2_PHOSPHATASE_ACTIVITY	LINE	5
GOBP_DIPHOSPHOINOSITOL_POLYPHOSPHATE_METABOLIC_PROCESS	GOMF_ENDOPOLYPHOSPHATASE_ACTIVITY	LINE	5
GOBP_CYTIDINE_METABOLIC_PROCESS	GOMF_CYTIDINE_DEAMINASE_ACTIVITY	LINE	5
GOBP_CHITIN_METABOLIC_PROCESS	GOMF_CHITINASE_ACTIVITY	LINE	5
GOBP_ANTIGEN_PROCESSING_AND_PRESENTATION_ENDOGENOUS_LIPID_ANTIGEN_VIA_MHC_CLASS_IB	GOMF_LIPID_ANTIGEN_BINDING	LINE	5
GOBP_AMINOACYL_TRNA_METABOLISM_INVOLVED_IN_TRANSLATIONAL_FIDELITY	GOMF_AMINOACYL_TRNA_EDITING_ACTIVITY	LINE	5
E2F1DP2_01	E2F4DP2_01	LINE	3
E2F1DP1_01	E2F4DP2_01	LINE	3
E2F1DP1_01	E2F1DP2_01	LINE	4
AML1_01	AML1_Q6	LINE	5
MIR548AK_MIR548AM_5P_MIR548C_5P_MIR548H_5P_MIR548O_5P_MIR548AU_5P	MIR548O_5P_MIR548W	LINE	4
LET_7A_2_3P	LET_7G_3P	LINE	4
WP_INSULIN_SIGNALING_IN_ADIPOCYTES_DIABETIC_CONDITION	WP_INSULIN_SIGNALING_IN_ADIPOCYTES_NORMAL_CONDITION	LINE	5
WP_HEMESYNTHESIS_DEFECTS_AND_PORPHYRIAS	WP_HEME_BIOSYNTHESIS	LINE	5
WP_ENDOCHONDRAL_OSSIFICATION	WP_ENDOCHONDRAL_OSSIFICATION_WITH_SKELETAL_DYSPLASIAS	LINE	5
WP_DISORDERS_IN_KETONE_BODY_SYNTHESIS	WP_KETONE_BODIES_SYNTHESIS_AND_DEGRADATION	LINE	5
WP_CATALYTIC_CYCLE_OF_MAMMALIAN_FLAVIN_CONTAINING_MONOOXYGENASES_FMOS	GOMF_N_N_DIMETHYLANILINE_MONOOXYGENASE_ACTIVITY	LINE	4
REACTOME_RNA_POLYMERASE_III_CHAIN_ELONGATION	GOCC_RNA_POLYMERASE_III_COMPLEX	LINE	5
REACTOME_MOLYBDENUM_COFACTOR_BIOSYNTHESIS	GOBP_PROSTHETIC_GROUP_METABOLIC_PROCESS	LINE	4
REACTOME_HISTIDINE_CATABOLISM	GOBP_HISTIDINE_CATABOLIC_PROCESS	LINE	5
REACTOME_FORMATION_OF_XYLULOSE_5_PHOSPHATE	GOBP_GLUCURONATE_CATABOLIC_PROCESS_TO_XYLULOSE_5_PHOSPHATE	LINE	5
KEGG_MEDICUS_VARIANT_MUTATION_ACTIVATED_SMO_TO_HEDGEHOG_SIGNALING_PATHWAY	KEGG_MEDICUS_VARIANT_MUTATION_INACTIVATED_PTCH1_TO_HEDGEHOG_SIGNALING_PATHWAY	LINE	5
KEGG_MEDICUS_REFERENCE_HEME_BIOSYNTHESIS	WP_HEME_BIOSYNTHESIS	LINE	5
KEGG_MEDICUS_REFERENCE_HEME_BIOSYNTHESIS	WP_HEMESYNTHESIS_DEFECTS_AND_PORPHYRIAS	LINE	5
KEGG_MEDICUS_REFERENCE_COMMON_PATHWAY_OF_COMPLEMENT_CASCADE_MAC_FORMATION	GOCC_MEMBRANE_ATTACK_COMPLEX	LINE	5
BIOCARTA_LAIR_PATHWAY	WP_CELLS_AND_MOLECULES_INVOLVED_IN_LOCAL_ACUTE_INFLAMMATORY_RESPONSE	LINE	4
QUEREC_PBMC_YF_17D_VACCINE_AGE_18_45YO_3DY_UP	QUEREC_PBMC_YF_17D_VACCINE_AGE_18_45YO_7DY_UP	RandomProjection	5	4.75556
GOCC_SEROTONIN_ACTIVATED_CATION_SELECTIVE_CHANNEL_COMPLEX	GOMF_SEROTONIN_GATED_MONOATOMIC_CATION_SELECTIVE_CHANNEL_ACTIVITY	RandomProjection	5
GOCC_RIBOSE_PHOSPHATE_DIPHOSPHOKINASE_COMPLEX	GOMF_RIBOSE_PHOSPHATE_DIPHOSPHOKINASE_ACTIVITY	RandomProjection	5
GOCC_MULTIMERIC_RIBONUCLEASE_P_COMPLEX	GOMF_RIBONUCLEASE_P_RNA_BINDING	RandomProjection	5
GOBP_UBIQUITIN_DEPENDENT_GLYCOPROTEIN_ERAD_PATHWAY	GOMF_MANNOSYL_OLIGOSACCHARIDE_1_2_ALPHA_MANNOSIDASE_ACTIVITY	RandomProjection	4
GOBP_SOMATOSTATIN_RECEPTOR_SIGNALING_PATHWAY	GOMF_SOMATOSTATIN_RECEPTOR_ACTIVITY	RandomProjection	5
GOBP_REGULATION_OF_LYSOSOME_SIZE	GOCC_BORC_COMPLEX	RandomProjection	4
GOBP_POSITIVE_REGULATION_OF_CHROMOSOME_CONDENSATION	GOCC_CONDENSIN_COMPLEX	RandomProjection	5
GOBP_PEPTIDYL_LYSINE_OXIDATION	GOMF_PROTEIN_LYSINE_6_OXIDASE_ACTIVITY	RandomProjection	5
GOBP_NAD_TRANSMEMBRANE_TRANSPORT	GOMF_NAD_TRANSMEMBRANE_TRANSPORTER_ACTIVITY	RandomProjection	5
GOBP_MACROMOLECULE_DEPALMITOYLATION	GOMF_PALMITOYL_HYDROLASE_ACTIVITY	RandomProjection	5
GOBP_L_SERINE_TRANSPORT	GOMF_L_SERINE_TRANSMEMBRANE_TRANSPORTER_ACTIVITY	RandomProjection	5
GOBP_LIPID_PHOSPHORYLATION	GOMF_ATP_DEPENDENT_DIACYLGLYCEROL_KINASE_ACTIVITY	RandomProjection	5
GOBP_INTERMEMBRANE_LIPID_TRANSFER	GOMF_LIPID_TRANSFER_ACTIVITY	RandomProjection	5
GOBP_G_PROTEIN_COUPLED_PURINERGIC_NUCLEOTIDE_RECEPTOR_SIGNALING_PATHWAY	GOMF_G_PROTEIN_COUPLED_PURINERGIC_NUCLEOTIDE_RECEPTOR_ACTIVITY	RandomProjection	5
GOBP_FRUCTOSE_2_6_BISPHOSPHATE_METABOLIC_PROCESS	GOMF_FRUCTOSE_2_6_BISPHOSPHATE_2_PHOSPHATASE_ACTIVITY	RandomProjection	5
GOBP_CYTIDINE_METABOLIC_PROCESS	GOMF_CYTIDINE_DEAMINASE_ACTIVITY	RandomProjection	5
GOBP_CERAMIDE_1_PHOSPHATE_TRANSPORT	GOMF_CERAMIDE_1_PHOSPHATE_TRANSFER_ACTIVITY	RandomProjection	5
GOBP_ANTIGEN_PROCESSING_AND_PRESENTATION_ENDOGENOUS_LIPID_ANTIGEN_VIA_MHC_CLASS_IB	GOMF_LIPID_ANTIGEN_BINDING	RandomProjection	4
GOBP_AMINOACYL_TRNA_METABOLISM_INVOLVED_IN_TRANSLATIONAL_FIDELITY	GOMF_AMINOACYL_TRNA_EDITING_ACTIVITY	RandomProjection	5
GOBP_ADENYLATE_CYCLASE_INHIBITING_G_PROTEIN_COUPLED_GLUTAMATE_RECEPTOR_SIGNALING_PATHWAY	GOMF_G_PROTEIN_COUPLED_GLUTAMATE_RECEPTOR_ACTIVITY	RandomProjection	5
GOBP_5S_CLASS_RRNA_TRANSCRIPTION_BY_RNA_POLYMERASE_III	GOCC_TRANSCRIPTION_FACTOR_TFIIIC_COMPLEX	RandomProjection	5
E2F1DP2_01	E2F4DP2_01	RandomProjection	3
E2F1DP1_01	E2F4DP2_01	RandomProjection	5
E2F1DP1_01	E2F1DP2_01	RandomProjection	4
AML1_01	AML1_Q6	RandomProjection	5
MIR4524A_5P	MIR4524B_5P	RandomProjection	5
WP_INSULIN_SIGNALING_IN_ADIPOCYTES_DIABETIC_CONDITION	WP_INSULIN_SIGNALING_IN_ADIPOCYTES_NORMAL_CONDITION	RandomProjection	5
WP_HEMESYNTHESIS_DEFECTS_AND_PORPHYRIAS	WP_HEME_BIOSYNTHESIS	RandomProjection	4
WP_DISORDERS_IN_KETONE_BODY_SYNTHESIS	WP_KETONE_BODIES_SYNTHESIS_AND_DEGRADATION	RandomProjection	5
WP_CATALYTIC_CYCLE_OF_MAMMALIAN_FLAVIN_CONTAINING_MONOOXYGENASES_FMOS	GOMF_N_N_DIMETHYLANILINE_MONOOXYGENASE_ACTIVITY	RandomProjection	4
REACTOME_VITAMIN_B1_THIAMIN_METABOLISM	GOBP_THIAMINE_DIPHOSPHATE_METABOLIC_PROCESS	RandomProjection	5
REACTOME_TYROSINE_CATABOLISM	WP_TYROSINE_METABOLISM_AND_RELATED_DISORDERS	RandomProjection	5
REACTOME_FORMATION_OF_XYLULOSE_5_PHOSPHATE	GOBP_GLUCURONATE_CATABOLIC_PROCESS_TO_XYLULOSE_5_PHOSPHATE	RandomProjection	5
REACTOME_DOPAMINE_RECEPTORS	GOMF_DOPAMINE_NEUROTRANSMITTER_RECEPTOR_ACTIVITY	RandomProjection	5
KEGG_MEDICUS_REFERENCE_TYROSINE_DEGRADATION	WP_TYROSINE_METABOLISM_AND_RELATED_DISORDERS	RandomProjection	5
KEGG_MEDICUS_REFERENCE_TYROSINE_DEGRADATION	REACTOME_TYROSINE_CATABOLISM	RandomProjection	5
KEGG_MEDICUS_REFERENCE_TRANSPORT_OF_CALCIUM	GOMF_GLUTAMATE_GATED_CALCIUM_ION_CHANNEL_ACTIVITY	RandomProjection	3
KEGG_MEDICUS_REFERENCE_MGLUR5_CA2_APOPTOTIC_PATHWAY	KEGG_MEDICUS_VARIANT_MUTATION_CAUSED_ABERRANT_HTT_TO_MGLUR5_CA2_APOPTOTIC_PATHWAY	RandomProjection	5
KEGG_MEDICUS_REFERENCE_HEME_BIOSYNTHESIS	WP_HEME_BIOSYNTHESIS	RandomProjection	5
KEGG_MEDICUS_REFERENCE_HEME_BIOSYNTHESIS	WP_HEMESYNTHESIS_DEFECTS_AND_PORPHYRIAS	RandomProjection	5
KEGG_MEDICUS_REFERENCE_COMMON_PATHWAY_OF_COMPLEMENT_CASCADE_MAC_FORMATION	GOCC_MEMBRANE_ATTACK_COMPLEX	RandomProjection	5
KEGG_ARRHYTHMOGENIC_RIGHT_VENTRICULAR_CARDIOMYOPATHY_ARVC	WP_ARRHYTHMOGENIC_RIGHT_VENTRICULAR_CARDIOMYOPATHY	RandomProjection	5
BIOCARTA_LAIR_PATHWAY	WP_CELLS_AND_MOLECULES_INVOLVED_IN_LOCAL_ACUTE_INFLAMMATORY_RESPONSE	RandomProjection	4
NABA_COLLAGENS	REACTOME_COLLAGEN_CHAIN_TRIMERIZATION	RandomProjection	5
REACTOME_CREATION_OF_C4_AND_C2_ACTIVATORS	REACTOME_FCGR_ACTIVATION	node2vec	4	3.52688
HP_ABNORMAL_CONJUNCTIVA_MORPHOLOGY	HP_HYPERPIGMENTATION_OF_THE_SKIN	node2vec	2
HP_ABNORMAL_CIRCULATING_PROTEINOGENIC_AMINO_ACID_DERIVATIVE_CONCENTRATION	HP_INCREASED_CSF_LACTATE	node2vec	3
HP_ABNORMALITY_OF_EXTRAPYRAMIDAL_MOTOR_FUNCTION	HP_PERIPHERAL_AXONAL_DEGENERATION	node2vec	4
HP_ABNORMAL_SPUTUM	HP_RECURRENT_OTITIS_MEDIA	node2vec	3
HP_ABNORMAL_SPUTUM	HP_CHRONIC_RHINITIS	node2vec	4
HP_ABNORMALITY_OF_BLOOD_CIRCULATION	HP_ABNORMAL_CEREBRAL_VASCULAR_MORPHOLOGY	node2vec	4
HP_ABNORMAL_EXTEROCEPTIVE_SENSATION	HP_WEIGHT_LOSS	node2vec	2
HP_ABNORMAL_NEPHRON_MORPHOLOGY	HP_ABNORMAL_URINE_PROTEIN_LEVEL	node2vec	5
HP_ABNORMAL_NEPHRON_MORPHOLOGY	HP_SKIN_RASH	node2vec	3
REACTOME_NEGATIVE_EPIGENETIC_REGULATION_OF_RRNA_EXPRESSION	REACTOME_RNA_POLYMERASE_I_PROMOTER_ESCAPE	node2vec	4
HP_HYPERTENSION	HP_PREMATURE_BIRTH	node2vec	3
REACTOME_CHROMATIN_MODIFICATIONS_DURING_THE_MATERNAL_TO_ZYGOTIC_TRANSITION_MZT	REACTOME_SIRT1_NEGATIVELY_REGULATES_RRNA_EXPRESSION	node2vec	3
HP_RESPIRATORY_INSUFFICIENCY	HP_RESPIRATORY_TRACT_INFECTION	node2vec	4
REACTOME_CHROMATIN_MODIFICATIONS_DURING_THE_MATERNAL_TO_ZYGOTIC_TRANSITION_MZT	REACTOME_OXIDATIVE_STRESS_INDUCED_SENESCENCE	node2vec	2
HP_DYSMETRIA	HP_UNSTEADY_GAIT	node2vec	5
HP_ABNORMAL_NASOPHARYNX_MORPHOLOGY	HP_SKIN_RASH	node2vec	2
HP_ABNORMALITY_OF_GLYCOLYSIS	HP_ABNORMALITY_OF_THE_MITOCHONDRION	node2vec	4
HP_ABNORMALITY_OF_GLYCOLYSIS	HP_ABNORMAL_CIRCULATING_PROTEINOGENIC_AMINO_ACID_DERIVATIVE_CONCENTRATION	node2vec	3
HP_ABNORMAL_TISSUE_METABOLITE_CONCENTRATION	HP_HYPERTROPHIC_CARDIOMYOPATHY	node2vec	3
HP_DEPRESSED_NASAL_RIDGE	HP_HOARSE_VOICE	node2vec	2
HP_ABNORMAL_TISSUE_METABOLITE_CONCENTRATION	HP_PERIPHERAL_NEUROPATHY	node2vec	4
GOBP_GLYCEROPHOSPHOLIPID_METABOLIC_PROCESS	GOBP_PHOSPHATIDYLINOSITOL_METABOLIC_PROCESS	node2vec	4
HP_LOWER_LIMB_SPASTICITY	HP_SPASTIC_PARAPLEGIA	node2vec	5
HP_GLAUCOMA	HP_MYOPIA	node2vec	4
HP_LOWER_LIMB_SPASTICITY	HP_SENSORY_NEUROPATHY	node2vec	4
REACTOME_CELLULAR_SENESCENCE	REACTOME_MEIOTIC_SYNAPSIS	node2vec	2
REACTOME_CELLULAR_SENESCENCE	REACTOME_SENESCENCE_ASSOCIATED_SECRETORY_PHENOTYPE_SASP	node2vec	5
GOBP_ISOPRENOID_METABOLIC_PROCESS	GOBP_PRIMARY_ALCOHOL_METABOLIC_PROCESS	node2vec	3
HP_LIMB_HYPERTONIA	HP_LOWER_LIMB_HYPERREFLEXIA	node2vec	5
HP_ABNORMAL_CRANIAL_NERVE_PHYSIOLOGY	HP_HYPOREFLEXIA	node2vec	3
HP_ABNORMAL_CRANIAL_NERVE_PHYSIOLOGY	HP_LOWER_LIMB_JOINT_CONTRACTURE	node2vec	2
HP_ABNORMAL_PARANASAL_SINUS_MORPHOLOGY	HP_COUGH	node2vec	4
HP_ABNORMALITY_OF_THE_LOWER_URINARY_TRACT	HP_FEEDING_DIFFICULTIES	node2vec	2
HP_APLASIA_HYPOPLASIA_INVOLVING_BONES_OF_THE_LOWER_LIMBS	HP_APLASIA_HYPOPLASIA_OF_THE_EXTREMITIES	node2vec	5
HP_ABNORMALITY_OF_THE_LOWER_URINARY_TRACT	HP_FEEDING_DIFFICULTIES_IN_INFANCY	node2vec	3
HP_DYSARTHRIA	HP_WEAKNESS_DUE_TO_UPPER_MOTOR_NEURON_DYSFUNCTION	node2vec	4
HP_DYSARTHRIA	HP_DYSPHAGIA	node2vec	5
HP_ABNORMAL_MYELINATION	HP_DYSARTHRIA	node2vec	4
HP_ABNORMALITY_OF_THE_MUSCULATURE_OF_THE_UPPER_LIMBS	HP_LOWER_LIMB_JOINT_CONTRACTURE	node2vec	3
HP_ABNORMAL_CIRCULATING_GONADOTROPIN_CONCENTRATION	HP_HYPERPITUITARISM	node2vec	4
HP_ABNORMAL_CORNEA_MORPHOLOGY	HP_ABNORMAL_UVEA_MORPHOLOGY	node2vec	4
HP_ABNORMAL_CIRCULATING_GONADOTROPIN_CONCENTRATION	HP_DECREASED_TESTICULAR_SIZE	node2vec	5
REACTOME_FCGR3A_MEDIATED_IL10_SYNTHESIS	REACTOME_ROLE_OF_PHOSPHOLIPIDS_IN_PHAGOCYTOSIS	node2vec	3
GOBP_DEFENSE_RESPONSE_TO_GRAM_NEGATIVE_BACTERIUM	GOBP_DISRUPTION_OF_ANATOMICAL_STRUCTURE_IN_ANOTHER_ORGANISM	node2vec	3
REACTOME_INTERACTIONS_OF_VPR_WITH_HOST_CELLULAR_PROTEINS	REACTOME_NUCLEAR_ENVELOPE_BREAKDOWN	node2vec	4
HP_ABNORMALITY_OF_THE_MITOCHONDRION	HP_DECREASED_ACTIVITY_OF_MITOCHONDRIAL_COMPLEX_I	node2vec	5
GSE22886_NAIVE_BCELL_VS_NEUTROPHIL_DN	GSE3982_DC_VS_CENT_MEMORY_CD4_TCELL_UP	node2vec	2
REN_BOUND_BY_E2F	REACTOME_DNA_REPLICATION_PRE_INITIATION	node2vec	4
HP_ABNORMALITY_IRIS_MORPHOLOGY	HP_ABNORMAL_UVEA_MORPHOLOGY	node2vec	5
HP_ABNORMAL_UVEA_MORPHOLOGY	HP_GLAUCOMA	node2vec	4
HP_OTITIS_MEDIA	HP_RECURRENT_OTITIS_MEDIA	node2vec	5
BRF1_TARGET_GENES	ZSCAN5B_TARGET_GENES	node2vec	2
HP_COGNITIVE_IMPAIRMENT	HP_UPPER_MOTOR_NEURON_DYSFUNCTION	node2vec	4
REACTOME_CLASS_B_2_SECRETIN_FAMILY_RECEPTORS	REACTOME_GLUCAGON_TYPE_LIGAND_RECEPTORS	node2vec	4
HP_UPPER_MOTOR_NEURON_DYSFUNCTION	HP_WEAKNESS_DUE_TO_UPPER_MOTOR_NEURON_DYSFUNCTION	node2vec	5
HP_DELAYED_CNS_MYELINATION	HP_LOWER_LIMB_HYPERREFLEXIA	node2vec	4
REACTOME_FCGR_ACTIVATION	REACTOME_ROLE_OF_PHOSPHOLIPIDS_IN_PHAGOCYTOSIS	node2vec	3
GOBP_ENDOTHELIAL_CELL_MIGRATION	GOBP_NEGATIVE_REGULATION_OF_VASCULATURE_DEVELOPMENT	node2vec	4
HP_ACTION_TREMOR	HP_DYSMETRIA	node2vec	4
HP_ABNORMAL_MENINGEAL_MORPHOLOGY	HP_HAMARTOMA	node2vec	3
HP_ACTION_TREMOR	HP_LOWER_LIMB_HYPERREFLEXIA	node2vec	3
HP_ABNORMALITY_OF_FACIAL_MUSCULATURE	HP_LOWER_LIMB_JOINT_CONTRACTURE	node2vec	2
HP_ABNORMAL_CEREBRAL_VENTRICLE_MORPHOLOGY	HP_VENTRICULOMEGALY	node2vec	5
HP_ABNORMALITY_OF_THE_TONGUE	HP_HYPERTELORISM	node2vec	2
WP_OXIDATION_BY_CYTOCHROME_P450	GOBP_UNSATURATED_FATTY_ACID_METABOLIC_PROCESS	node2vec	4
HP_DECREASED_ABSENT_ANKLE_REFLEXES	HP_LOWER_LIMB_HYPERREFLEXIA	node2vec	1
REACTOME_ANTIGEN_ACTIVATES_B_CELL_RECEPTOR_BCR_LEADING_TO_GENERATION_OF_SECOND_MESSENGERS	REACTOME_CD22_MEDIATED_BCR_REGULATION	node2vec	5
REACTOME_ANTIGEN_ACTIVATES_B_CELL_RECEPTOR_BCR_LEADING_TO_GENERATION_OF_SECOND_MESSENGERS	REACTOME_FCGR_ACTIVATION	node2vec	4
REACTOME_ANTIGEN_ACTIVATES_B_CELL_RECEPTOR_BCR_LEADING_TO_GENERATION_OF_SECOND_MESSENGERS	REACTOME_BINDING_AND_UPTAKE_OF_LIGANDS_BY_SCAVENGER_RECEPTORS	node2vec	2
REACTOME_ANTIGEN_ACTIVATES_B_CELL_RECEPTOR_BCR_LEADING_TO_GENERATION_OF_SECOND_MESSENGERS	REACTOME_FCERI_MEDIATED_MAPK_ACTIVATION	node2vec	4
REACTOME_ANTIGEN_ACTIVATES_B_CELL_RECEPTOR_BCR_LEADING_TO_GENERATION_OF_SECOND_MESSENGERS	REACTOME_ROLE_OF_PHOSPHOLIPIDS_IN_PHAGOCYTOSIS	node2vec	3
HP_ATROPHY_DEGENERATION_AFFECTING_THE_CENTRAL_NERVOUS_SYSTEM	HP_SPASTICITY	node2vec	4
REACTOME_ANTIGEN_ACTIVATES_B_CELL_RECEPTOR_BCR_LEADING_TO_GENERATION_OF_SECOND_MESSENGERS	REACTOME_INITIAL_TRIGGERING_OF_COMPLEMENT	node2vec	3
HP_ABNORMALITY_OF_SKIN_ADNEXA_PHYSIOLOGY	HP_ABNORMAL_EXTEROCEPTIVE_SENSATION	node2vec	3
REACTOME_CD22_MEDIATED_BCR_REGULATION	REACTOME_ROLE_OF_PHOSPHOLIPIDS_IN_PHAGOCYTOSIS	node2vec	2
HP_COARCTATION_OF_AORTA	HP_LOWER_LIMB_ASYMMETRY	node2vec	2
WORSCHECH_TUMOR_REJECTION_UP	RICHERT_PBMC_HIV_LIPO_5_AGE_37_48YO_STIMULATED_VS_UNSTIMULATED_14W_TOP_FUNCTIONAL_NETWORK_UP	node2vec	3
HP_ABNORMAL_BRONCHUS_MORPHOLOGY	HP_RECURRENT_OTITIS_MEDIA	node2vec	3
HP_ABNORMAL_PULMONARY_INTERSTITIAL_MORPHOLOGY	HP_ABNORMAL_SPUTUM	node2vec	4
REACTOME_BINDING_AND_UPTAKE_OF_LIGANDS_BY_SCAVENGER_RECEPTORS	REACTOME_ROLE_OF_PHOSPHOLIPIDS_IN_PHAGOCYTOSIS	node2vec	4
HP_ABNORMAL_OPTIC_NERVE_MORPHOLOGY	HP_WEAKNESS_DUE_TO_UPPER_MOTOR_NEURON_DYSFUNCTION	node2vec	3
REACTOME_FCERI_MEDIATED_MAPK_ACTIVATION	REACTOME_FCGR_ACTIVATION	node2vec	4
REACTOME_FCERI_MEDIATED_MAPK_ACTIVATION	REACTOME_ROLE_OF_LAT2_NTAL_LAB_ON_CALCIUM_MOBILIZATION	node2vec	4
GSE22886_NAIVE_BCELL_VS_BLOOD_PLASMA_CELL_DN	GSE3982_CENT_MEMORY_CD4_TCELL_VS_TH1_DN	node2vec	2
REACTOME_FCERI_MEDIATED_MAPK_ACTIVATION	REACTOME_PARASITE_INFECTION	node2vec	3
HP_ABNORMALITY_OF_PAIN_SENSATION	HP_NEONATAL_HYPOTONIA	node2vec	3
HP_CHRONIC_OTITIS_MEDIA	HP_OTITIS_MEDIA	node2vec	5
HP_DYSPHAGIA	HP_HYPOREFLEXIA	node2vec	3
HP_DYSPHAGIA	HP_WEAKNESS_DUE_TO_UPPER_MOTOR_NEURON_DYSFUNCTION	node2vec	4
HP_CLUMSINESS	HP_LOWER_LIMB_HYPERREFLEXIA	node2vec	4
GOBP_BLOOD_VESSEL_ENDOTHELIAL_CELL_MIGRATION	GOBP_ENDOTHELIAL_CELL_PROLIFERATION	node2vec	4
GOMF_SNARE_BINDING	GOMF_SYNTAXIN_BINDING	node2vec	5
