# Supplementary material for: Uncovering latent biological function associations through gene set embeddings
Source: BMC Bioinformatics. 2025 Mar 24;26:90. doi: 10.1186/s12859-025-06100-9 (PMC11934463; doi:10.1186/s12859-025-06100-9)
Supplement: Supplementary file 3 — Additional file 3. [file 12859_2025_6100_MOESM3_ESM.zip]

Archive with 1 entries (1 files):
- Tree.html
